# Supplementary material for: Limited Effects of an eIF2α S51A Allele on Neurological Impairments in the 5xFAD Mouse Model of Alzheimer's Disease
Source: Neural Plast. 2015 Mar 26;2015:825157. doi: 10.1155/2015/825157 (PMC4391319; doi:10.1155/2015/825157)
Supplement: Supplementary file 4 [file 825157.f4.xlsx]

## Sheet: t2t_176C2BF9033B1357647993902.t
Supplementary Table 1
A gene ontology analysis revealed a significant enrichment of immune-related transcripts in gene set differentially expressed in 5xFAD hippocampus.
Annotation Cluster 1	Enrichment Score: 19.126206534555482
Category	Term	Count	%	PValue	Genes	List Total	Pop Hits	Pop Total	Fold Enrichment	Bonferroni	Benjamini	FDR
SP_PIR_KEYWORDS	glycoprotein	80	58.8235	2.23688e-23	6999249, 6792657, 6813887, 6789325, 6842009, 6767782, 7020802, 6850135, 6762603, 6941183, 6768157, 6872204, 6946055, 6764038, 6969753, 6850834, 6802349, 6957185, 6861358, 6753247, 6875214, 6755210, 6966808, 6838807, 6941173, 6784345, 6809655, 6907784, 6962930, 6861341, 6998397, 6885873, 7015521, 6833736, 6750546, 6806245, 6942192, 6807007, 6768985, 6893630, 7013185, 6900734, 6964382, 6886045, 688…	133	3585	17648	2.96104	4.40666e-21	4.40666e-21	2.79676e-20
SP_PIR_KEYWORDS	disulfide bond	63	46.3235	2.63824e-20	6777309, 6999249, 6792657, 6813887, 6789325, 6842009, 6767782, 6850135, 6941183, 6768157, 6759664, 6764038, 6802349, 6850834, 6957185, 6861358, 6753247, 6755210, 6966808, 6941173, 6784345, 6907784, 6861341, 6998397, 6885873, 6833736, 6959584, 6768985, 6893630, 6999456, 6964382, 6882172, 6977797, 6905422, 6880670, 6964380, 6840637, 6854990, 6957059, 6827944, 6989553, 6764049, 6855018, 6926167, 683…	133	2434	17648	3.4345	5.19733e-18	2.59867e-18	3.29857e-17
UP_SEQ_FEATURE	glycosylation site:N-linked (GlcNAc...)	76	55.8824	6.77551e-20	6999249, 6792657, 6789325, 6842009, 6767782, 7020802, 6850135, 6762603, 6941183, 6872204, 6768157, 6946055, 6764038, 6969753, 6850834, 6802349, 6957185, 6861358, 6753247, 6875214, 6755210, 6966808, 6838807, 6941173, 6784345, 6809655, 6907784, 6962930, 6861341, 6998397, 6885873, 7015521, 6833736, 6750546, 6806245, 6942192, 6807007, 6768985, 6893630, 7013185, 6900734, 6964382, 6886045, 6882172, 697…	129	3432	15909	2.73099	3.17771e-17	3.17771e-17	9.66918e-17
SP_PIR_KEYWORDS	signal	68	50	1.00486e-19	6777309, 6999249, 6792657, 6813887, 6789325, 6842009, 6767782, 7020802, 6850135, 6762603, 6941183, 6768157, 6872204, 6759664, 6946055, 6764038, 6802349, 6850834, 6861358, 6753247, 6755210, 6875214, 6966808, 6784345, 6809655, 6907784, 6962930, 6998397, 6885873, 6833736, 6806245, 6942192, 6959584, 6768985, 6893630, 6966339, 7013185, 6964382, 6882172, 6977797, 6880670, 6964380, 6840637, 6797579, 685…	133	2928	17648	3.08164	1.97958e-17	6.59859e-18	1.25637e-16
UP_SEQ_FEATURE	signal peptide	68	50	2.85133e-18	6777309, 6999249, 6792657, 6813887, 6789325, 6842009, 6767782, 7020802, 6850135, 6762603, 6941183, 6768157, 6872204, 6759664, 6946055, 6764038, 6802349, 6850834, 6861358, 6753247, 6755210, 6875214, 6966808, 6784345, 6809655, 6907784, 6962930, 6998397, 6885873, 6833736, 6806245, 6942192, 6959584, 6768985, 6893630, 6966339, 7013185, 6964382, 6882172, 6977797, 6880670, 6964380, 6840637, 6797579, 685…	129	2921	15909	2.87098	1.33727e-15	6.68637e-16	4.06907e-15
UP_SEQ_FEATURE	disulfide bond	60	44.1176	1.52654e-17	6777309, 6999249, 6792657, 6813887, 6789325, 6842009, 6767782, 6850135, 6941183, 6768157, 6759664, 6764038, 6802349, 6850834, 6861358, 6753247, 6755210, 6966808, 6941173, 6907784, 6861341, 6998397, 6885873, 6833736, 6768985, 6893630, 6999456, 6964382, 6882172, 6977797, 6905422, 6880670, 6964380, 6840637, 6854990, 6957059, 6827944, 6989553, 6926167, 6764049, 6855018, 6835353, 6926166, 6926165, 677…	129	2343	15909	3.15815	7.15947e-15	2.38649e-15	2.17849e-14
Annotation Cluster 2	Enrichment Score: 7.52946739972749
Category	Term	Count	%	PValue	Genes	List Total	Pop Hits	Pop Total	Fold Enrichment	Bonferroni	Benjamini	FDR
GOTERM_CC_FAT	GO:0005764~lysosome	16	11.7647	9.89558e-11	6989553, 6855018, 6893630, 6813887, 6789325, 6899683, 6917393, 6991264, 6977797, 6861341, 6940363, 6802349, 6750546, 6972294, 6942192, 6815345	117	177	12316	9.51548	1.40517e-08	1.40517e-08	1.17048e-07
GOTERM_CC_FAT	GO:0000323~lytic vacuole	16	11.7647	1.07224e-10	6989553, 6855018, 6893630, 6813887, 6789325, 6899683, 6917393, 6991264, 6977797, 6861341, 6940363, 6802349, 6750546, 6972294, 6942192, 6815345	117	178	12316	9.46202	1.52259e-08	7.61294e-09	1.26829e-07
GOTERM_CC_FAT	GO:0005773~vacuole	16	11.7647	6.84149e-10	6989553, 6855018, 6893630, 6813887, 6789325, 6899683, 6917393, 6991264, 6977797, 6861341, 6940363, 6802349, 6750546, 6972294, 6942192, 6815345	117	203	12316	8.29675	9.71491e-08	3.2383e-08	8.09236e-07
SP_PIR_KEYWORDS	lysosome	12	8.82353	1.08215e-08	6991264, 6989553, 6977797, 6893630, 6813887, 6789325, 6940363, 6917393, 6899683, 6972294, 6815345, 6942192	133	144	17648	11.0576	2.13184e-06	4.26368e-07	1.35301e-05
KEGG_PATHWAY	mmu04142:Lysosome	12	8.82353	1.60522e-07	6991264, 6989553, 6977797, 6893630, 6813887, 6789325, 6917393, 6899683, 6750546, 6972294, 6815345, 6942192	72	117	5677	8.08689	1.28416e-05	1.28416e-05	0.000170653
SP_PIR_KEYWORDS	hydrolase	18	13.2353	0.0527823	6989553, 6777309, 6893630, 6777310, 6813887, 6899683, 6751344, 6762603, 6991264, 6855051, 6960182, 6977797, 6957044, 6940363, 6869570, 6972294, 6798285, 6815345, 6942192	133	1491	17648	1.60191	0.999977	0.250777	49.2363
Annotation Cluster 3	Enrichment Score: 5.619809905239803
Category	Term	Count	%	PValue	Genes	List Total	Pop Hits	Pop Total	Fold Enrichment	Bonferroni	Benjamini	FDR
UP_SEQ_FEATURE	topological domain:Extracellular	51	37.5	6.36053e-13	6999249, 6789325, 6767782, 7020802, 6850135, 6768157, 6941183, 6762603, 6946055, 6764038, 6850834, 6957185, 6861358, 6755210, 6875214, 6966808, 6838807, 6941173, 6809655, 6861341, 7015521, 6833736, 6750546, 6959584, 6896524, 6807007, 6768985, 6966339, 6999456, 7013185, 6964382, 6934119, 6905422, 6964380, 6840637, 6854990, 6957059, 6827944, 6764049, 6855018, 6907971, 6957410, 6966960, 6917120, 690…	129	2168	15909	2.90111	2.98306e-10	7.45765e-11	9.07685e-10
UP_SEQ_FEATURE	topological domain:Cytoplasmic	52	38.2353	1.58834e-09	6999249, 6789325, 6767782, 7020802, 6850135, 6768157, 6941183, 6762603, 6946055, 6764038, 6850834, 6957185, 6861358, 6755210, 6875214, 6966808, 6838807, 6941173, 6809655, 6861341, 7015521, 6833736, 6750546, 6959584, 6896524, 6807007, 6768985, 6966339, 6999456, 7013185, 6964382, 6886045, 6934119, 6905422, 6964380, 6840637, 6854990, 6957059, 6827944, 6764049, 6855018, 6907971, 6957410, 6966960, 691…	129	2770	15909	2.31514	7.44929e-07	1.48986e-07	2.26668e-06
UP_SEQ_FEATURE	transmembrane region	63	46.3235	2.63092e-08	6999249, 6789325, 6767782, 7020802, 6850135, 6762603, 6941183, 6768157, 6946055, 6764038, 6969753, 6850834, 6957185, 6861358, 6755210, 6875214, 6966808, 6838807, 6917393, 6941173, 6809655, 6861341, 7015521, 6833736, 6750546, 6798285, 6959584, 6896524, 6962935, 6807007, 6768985, 6966339, 6999456, 7013185, 6900734, 6964382, 6886045, 6934119, 6905422, 6964380, 6840637, 6854990, 6957059, 6827944, 676…	129	4097	15909	1.89639	1.2339e-05	2.0565e-06	3.75453e-05
SP_PIR_KEYWORDS	membrane	72	52.9412	4.72869e-08	6999249, 6875592, 6789325, 6767782, 6911337, 7020802, 6850135, 6762603, 6941183, 6768157, 6946055, 6764038, 6869570, 6969753, 6850834, 6957185, 6861358, 6875214, 6755210, 6966808, 6838807, 6917393, 6941173, 6809655, 6861341, 7015521, 6833736, 6750546, 6798285, 6896524, 6959584, 6962935, 6807007, 6798271, 6768985, 6966339, 7012681, 6999456, 7013185, 6900734, 6964382, 6886045, 6934119, 6905422, 696…	133	5486	17648	1.74149	9.31547e-06	1.55258e-06	5.91225e-05
GOTERM_CC_FAT	GO:0005886~plasma membrane	50	36.7647	4.46469e-06	6999249, 6875592, 6789325, 6767782, 6911337, 6850135, 6941183, 6762603, 6946055, 6764038, 6969753, 6869570, 6850834, 6957185, 6861358, 6755210, 6875214, 6791451, 6966808, 6917393, 6838807, 6941173, 6809655, 6861341, 7015521, 6833736, 6896524, 6807007, 6768985, 6999456, 7012681, 6964382, 6880670, 6905422, 6964380, 6840637, 6854990, 6957059, 6827944, 6855018, 6764049, 6957410, 6751344, 6820325, 690…	117	2872	12316	1.83261	0.000633786	0.000105659	0.00528087
SP_PIR_KEYWORDS	transmembrane	64	47.0588	6.66599e-06	6999249, 6789325, 6767782, 7020802, 6850135, 6762603, 6941183, 6768157, 6946055, 6764038, 6969753, 6850834, 6957185, 6861358, 6755210, 6875214, 6966808, 6838807, 6917393, 7007892, 6941173, 6809655, 6861341, 7015521, 6833736, 6750546, 6798285, 6959584, 6896524, 6962935, 6807007, 6768985, 6966339, 6999456, 7013185, 6900734, 6964382, 6886045, 6934119, 6905422, 6964380, 6840637, 6854990, 6957059, 682…	133	5194	17648	1.63502	0.00131234	0.000131312	0.00833413
SP_PIR_KEYWORDS	receptor	29	21.3235	0.0107878	6807007, 6999249, 6768985, 6767782, 7020802, 6999456, 7013185, 6768157, 6964382, 6905422, 6964380, 6764038, 6850834, 6840637, 6861358, 6957059, 6827944, 6755210, 6764049, 6957410, 6838807, 6941173, 6917120, 6913270, 6907262, 6809655, 6833736, 6780551, 6764040	133	2408	17648	1.59803	0.881961	0.081919	12.6819
GOTERM_CC_FAT	GO:0016021~integral to membrane	63	46.3235	0.0579715	6999249, 6789325, 6767782, 7020802, 6850135, 6762603, 6941183, 6768157, 6946055, 6764038, 6969753, 6850834, 6957185, 6861358, 6755210, 6875214, 6966808, 6838807, 6917393, 6941173, 6809655, 6861341, 7015521, 6833736, 6750546, 6798285, 6959584, 6896524, 6962935, 6807007, 6768985, 6966339, 6999456, 7013185, 6900734, 6964382, 6886045, 6934119, 6905422, 6964380, 6840637, 6854990, 6957059, 6827944, 676…	117	5637	12316	1.17646	0.999792	0.375699	50.6576
GOTERM_CC_FAT	GO:0031224~intrinsic to membrane	63	46.3235	0.112882	6999249, 6789325, 6767782, 7020802, 6850135, 6762603, 6941183, 6768157, 6946055, 6764038, 6969753, 6850834, 6957185, 6861358, 6755210, 6875214, 6966808, 6838807, 6917393, 6941173, 6809655, 6861341, 7015521, 6833736, 6750546, 6798285, 6959584, 6896524, 6962935, 6807007, 6768985, 6966339, 6999456, 7013185, 6900734, 6964382, 6886045, 6934119, 6905422, 6964380, 6840637, 6854990, 6957059, 6827944, 676…	117	5841	12316	1.13537	1	0.572762	75.7502
Annotation Cluster 4	Enrichment Score: 4.99067817222587
Category	Term	Count	%	PValue	Genes	List Total	Pop Hits	Pop Total	Fold Enrichment	Bonferroni	Benjamini	FDR
GOTERM_BP_FAT	GO:0006955~immune response	30	22.0588	8.57182e-18	6767782, 7020802, 6850135, 6999456, 7013185, 6762603, 6880670, 6764038, 6854990, 6979559, 6827944, 6855018, 6764049, 6926167, 6926166, 6926165, 6957410, 6751344, 6820325, 6907262, 6809655, 6933625, 6855051, 6861341, 6790290, 6750546, 6849951, 6806245, 6790294, 6764040	114	459	13259	7.60177	9.98618e-15	9.98618e-15	1.38067e-14
GOTERM_BP_FAT	GO:0006952~defense response	29	21.3235	1.68742e-17	6777309, 6807007, 6768985, 7020802, 6850135, 7013185, 6762603, 6880670, 6764038, 6797579, 6854990, 6979559, 6791451, 6764049, 6855018, 6926167, 6926166, 6926165, 6777310, 6957410, 6907262, 6809655, 6855051, 6861341, 6998397, 6849951, 6750546, 6806245, 6790294, 6764040	114	431	13259	7.82576	1.96584e-14	9.82921e-15	2.71795e-14
GOTERM_BP_FAT	GO:0002684~positive regulation of immune system process	20	14.7059	5.5481e-15	6764049, 6999249, 6926167, 6855018, 6926166, 6926165, 6957410, 6911337, 6966960, 6751344, 6762603, 6907262, 6855051, 6861341, 6880670, 6750546, 6854990, 6957144, 6764040, 6867615	114	201	13259	11.5728	6.46705e-12	2.15572e-12	8.9373e-12
GOTERM_BP_FAT	GO:0048002~antigen processing and presentation of peptide antigen	11	8.08824	2.84527e-13	6907262, 6855018, 6764049, 6861341, 6880670, 6764038, 6850135, 6750546, 6854990, 6764040, 6867615	114	36	13259	35.5383	3.31501e-10	8.28753e-11	4.58333e-10
GOTERM_BP_FAT	GO:0050778~positive regulation of immune response	16	11.7647	2.94607e-13	6926167, 6855018, 6764049, 6926166, 6926165, 6957410, 6911337, 6762603, 6907262, 6855051, 6880670, 6750546, 6854990, 6957144, 6867615, 6764040	114	131	13259	14.2054	3.43271e-10	6.86542e-11	4.74598e-10
GOTERM_BP_FAT	GO:0002252~immune effector process	15	11.0294	2.60795e-12	6926167, 6855018, 6764049, 6926166, 6926165, 7020802, 6751344, 6762603, 6907262, 6855051, 6861341, 6764038, 6849951, 6750546, 6764040	114	125	13259	13.9568	3.03822e-09	4.34031e-10	4.2006e-09
GOTERM_BP_FAT	GO:0002443~leukocyte mediated immunity	13	9.55882	9.67023e-12	6926167, 6855018, 6764049, 6926166, 6926165, 6751344, 6907262, 6855051, 6861341, 6764038, 6750546, 6849951, 6764040	114	88	13259	17.1817	1.12659e-08	1.12659e-09	1.5576e-08
GOTERM_BP_FAT	GO:0002478~antigen processing and presentation of exogenous peptide antigen	9	6.61765	1.4218e-11	6907262, 6855018, 6764049, 6861341, 6880670, 6764038, 6854990, 6764040, 6867615	114	24	13259	43.6151	1.65641e-08	1.50582e-09	2.29012e-08
GOTERM_BP_FAT	GO:0002449~lymphocyte mediated immunity	12	8.82353	3.25728e-11	6907262, 6855051, 6855018, 6764049, 6926167, 6861341, 6926166, 6926165, 6764038, 6751344, 6750546, 6764040	114	75	13259	18.6091	3.79474e-08	2.91903e-09	5.24655e-08
GOTERM_BP_FAT	GO:0048584~positive regulation of response to stimulus	16	11.7647	3.35781e-11	6926167, 6855018, 6764049, 6926166, 6926165, 6957410, 6911337, 6762603, 6907262, 6855051, 6880670, 6750546, 6854990, 6957144, 6867615, 6764040	114	181	13259	10.2813	3.91184e-08	2.79417e-09	5.40846e-08
GOTERM_BP_FAT	GO:0019884~antigen processing and presentation of exogenous antigen	9	6.61765	8.00951e-11	6907262, 6855018, 6764049, 6861341, 6880670, 6764038, 6854990, 6764040, 6867615	114	29	13259	36.0953	9.33108e-08	5.83193e-09	1.2901e-07
GOTERM_BP_FAT	GO:0016064~immunoglobulin mediated immune response	11	8.08824	1.00096e-10	6907262, 6855051, 6855018, 6764049, 6926167, 6861341, 6926166, 6926165, 6764038, 6751344, 6764040	114	62	13259	20.6351	1.16612e-07	6.85954e-09	1.61226e-07
GOTERM_BP_FAT	GO:0002250~adaptive immune response	12	8.82353	1.01422e-10	6907262, 6855051, 6855018, 6764049, 6926167, 6861341, 6926166, 6926165, 6764038, 6751344, 6750546, 6764040	114	83	13259	16.8155	1.18156e-07	6.56425e-09	1.63361e-07
GOTERM_BP_FAT	GO:0002460~adaptive immune response based on somatic recombination of immune receptors built from immunoglobulin superfamily domains	12	8.82353	1.01422e-10	6907262, 6855051, 6855018, 6764049, 6926167, 6861341, 6926166, 6926165, 6764038, 6751344, 6750546, 6764040	114	83	13259	16.8155	1.18156e-07	6.56425e-09	1.63361e-07
GOTERM_BP_FAT	GO:0019724~B cell mediated immunity	11	8.08824	1.39029e-10	6907262, 6855051, 6855018, 6764049, 6926167, 6861341, 6926166, 6926165, 6764038, 6751344, 6764040	114	64	13259	19.9903	1.61969e-07	8.52469e-09	2.23936e-07
GOTERM_BP_FAT	GO:0019882~antigen processing and presentation	11	8.08824	1.34903e-09	6907262, 6855018, 6764049, 6861341, 6880670, 6764038, 6850135, 6750546, 6854990, 6764040, 6867615	114	80	13259	15.9922	1.57162e-06	7.85812e-08	2.17291e-06
GOTERM_BP_FAT	GO:0002699~positive regulation of immune effector process	8	5.88235	4.79251e-08	6907262, 6764049, 6880670, 6966960, 6854990, 6957144, 6764040, 6762603	114	41	13259	22.6941	5.58312e-05	2.6587e-06	7.71935e-05
GOTERM_BP_FAT	GO:0002821~positive regulation of adaptive immune response	7	5.14706	2.07496e-07	6907262, 6764049, 6880670, 6750546, 6854990, 6764040, 6762603	114	31	13259	26.2629	0.000241703	1.09878e-05	0.000334216
GOTERM_BP_FAT	GO:0002824~positive regulation of adaptive immune response based on somatic recombination of immune receptors built from immunoglobulin superfamily domains	7	5.14706	2.07496e-07	6907262, 6764049, 6880670, 6750546, 6854990, 6764040, 6762603	114	31	13259	26.2629	0.000241703	1.09878e-05	0.000334216
GOTERM_BP_FAT	GO:0002474~antigen processing and presentation of peptide antigen via MHC class I	6	4.41176	2.34574e-07	6907262, 6764049, 6880670, 6850135, 6854990, 6764040	114	17	13259	41.0495	0.000273241	1.18816e-05	0.00037783
GOTERM_CC_FAT	GO:0009897~external side of plasma membrane	13	9.55882	2.44174e-07	6999249, 6855018, 6764049, 6957410, 6850135, 6762603, 6964382, 6907262, 6861341, 6964380, 6764038, 6854990, 6957144	117	192	12316	7.12731	3.46722e-05	8.66815e-06	0.000288818
GOTERM_BP_FAT	GO:0002822~regulation of adaptive immune response based on somatic recombination of immune receptors built from immunoglobulin superfamily domains	8	5.88235	3.02078e-07	6907262, 6764049, 6880670, 6764038, 6750546, 6854990, 6764040, 6762603	114	53	13259	17.5558	0.000351859	1.46633e-05	0.00048656
GOTERM_BP_FAT	GO:0002819~regulation of adaptive immune response	8	5.88235	3.02078e-07	6907262, 6764049, 6880670, 6764038, 6750546, 6854990, 6764040, 6762603	114	53	13259	17.5558	0.000351859	1.46633e-05	0.00048656
GOTERM_BP_FAT	GO:0002708~positive regulation of lymphocyte mediated immunity	7	5.14706	4.44928e-07	6907262, 6764049, 6880670, 6854990, 6957144, 6764040, 6762603	114	35	13259	23.2614	0.000518207	1.8512e-05	0.000716649
GOTERM_BP_FAT	GO:0002705~positive regulation of leukocyte mediated immunity	7	5.14706	4.44928e-07	6907262, 6764049, 6880670, 6854990, 6957144, 6764040, 6762603	114	35	13259	23.2614	0.000518207	1.8512e-05	0.000716649
GOTERM_BP_FAT	GO:0002697~regulation of immune effector process	9	6.61765	5.02721e-07	6907262, 6764049, 6880670, 6764038, 6966960, 6854990, 6957144, 6764040, 6762603	114	83	13259	12.6116	0.000585498	2.01953e-05	0.000809736
GOTERM_CC_FAT	GO:0009986~cell surface	15	11.0294	5.76718e-07	6999249, 6768985, 6855018, 6764049, 6957410, 6850135, 6762603, 6964382, 6907262, 6861341, 6964380, 6764038, 6750546, 6854990, 6957144	117	291	12316	5.42603	8.18906e-05	1.63787e-05	0.00068216
GOTERM_BP_FAT	GO:0002706~regulation of lymphocyte mediated immunity	8	5.88235	7.20634e-07	6907262, 6764049, 6880670, 6764038, 6854990, 6957144, 6764040, 6762603	114	60	13259	15.5076	0.000839187	2.70815e-05	0.00116073
GOTERM_BP_FAT	GO:0050766~positive regulation of phagocytosis	6	4.41176	9.64891e-07	6907262, 6764049, 6957410, 6764038, 6750546, 6764040	114	22	13259	31.7201	0.00112347	3.51274e-05	0.00155415
GOTERM_BP_FAT	GO:0002703~regulation of leukocyte mediated immunity	8	5.88235	1.25433e-06	6907262, 6764049, 6880670, 6764038, 6854990, 6957144, 6764040, 6762603	114	65	13259	14.3147	0.00146023	4.42808e-05	0.00202035
GOTERM_BP_FAT	GO:0050764~regulation of phagocytosis	6	4.41176	1.53634e-06	6907262, 6764049, 6957410, 6764038, 6750546, 6764040	114	24	13259	29.0768	0.00178823	5.11368e-05	0.00247457
GOTERM_BP_FAT	GO:0006909~phagocytosis	7	5.14706	3.07422e-06	6907262, 6764049, 6957410, 6764038, 6750546, 6979559, 6764040	114	48	13259	16.9614	0.00357506	9.67918e-05	0.00495157
SP_PIR_KEYWORDS	transmembrane protein	14	10.2941	3.69864e-06	6855018, 6789325, 6945584, 6850135, 6762603, 6917120, 6907262, 6886045, 6861341, 6964380, 6764038, 6854990, 6861358, 6764040	133	366	17648	5.07564	0.000728368	8.0956e-05	0.00462429
GOTERM_MF_FAT	GO:0019864~IgG binding	4	2.94118	4.24207e-06	6907262, 6764049, 6764038, 6764040	100	5	12995	103.96	0.00108962	0.00108962	0.00553465
GOTERM_BP_FAT	GO:0006911~phagocytosis, engulfment	5	3.67647	4.68773e-06	6907262, 6764049, 6957410, 6764038, 6764040	114	14	13259	41.5382	0.00544633	0.000140021	0.00755031
GOTERM_BP_FAT	GO:0045576~mast cell activation	5	3.67647	4.68773e-06	6764049, 6828480, 6764038, 6779961, 6764040	114	14	13259	41.5382	0.00544633	0.000140021	0.00755031
GOTERM_BP_FAT	GO:0042590~antigen processing and presentation of exogenous peptide antigen via MHC class I	4	2.94118	5.95338e-06	6907262, 6764049, 6854990, 6764040	114	5	13259	93.0456	0.00691171	0.000169149	0.00958876
GOTERM_BP_FAT	GO:0045807~positive regulation of endocytosis	6	4.41176	8.06996e-06	6907262, 6764049, 6957410, 6764038, 6750546, 6764040	114	33	13259	21.1467	0.00935748	0.000223821	0.0129976
GOTERM_BP_FAT	GO:0002495~antigen processing and presentation of peptide antigen via MHC class II	5	3.67647	1.09276e-05	6855018, 6764049, 6861341, 6764038, 6867615	114	17	13259	34.2079	0.0126501	0.00029602	0.0175998
GOTERM_BP_FAT	GO:0019886~antigen processing and presentation of exogenous peptide antigen via MHC class II	5	3.67647	1.09276e-05	6855018, 6764049, 6861341, 6764038, 6867615	114	17	13259	34.2079	0.0126501	0.00029602	0.0175998
GOTERM_BP_FAT	GO:0002504~antigen processing and presentation of peptide or polysaccharide antigen via MHC class II	5	3.67647	1.75637e-05	6855018, 6764049, 6861341, 6764038, 6867615	114	19	13259	30.6071	0.020254	0.000464936	0.0282864
GOTERM_MF_FAT	GO:0032403~protein complex binding	7	5.14706	2.57122e-05	6907262, 6764049, 6946055, 6911337, 6764038, 6840637, 6764040	100	77	12995	11.8136	0.00658632	0.0032986	0.0335424
GOTERM_MF_FAT	GO:0019865~immunoglobulin binding	4	2.94118	6.7702e-05	6907262, 6764049, 6764038, 6764040	100	11	12995	47.2545	0.0172495	0.00578321	0.0882974
GOTERM_BP_FAT	GO:0051130~positive regulation of cellular component organization	8	5.88235	6.91871e-05	6913270, 6907262, 6764049, 6957410, 6786249, 6764038, 6750546, 6764040	114	119	13259	7.81896	0.0774426	0.00175076	0.111382
GOTERM_BP_FAT	GO:0030100~regulation of endocytosis	6	4.41176	7.06976e-05	6907262, 6764049, 6957410, 6764038, 6750546, 6764040	114	51	13259	13.6832	0.0790648	0.00175093	0.113813
GOTERM_BP_FAT	GO:0031349~positive regulation of defense response	6	4.41176	7.76909e-05	6907262, 6764049, 6957410, 6957144, 6764040, 6867615	114	52	13259	13.42	0.0865379	0.00188392	0.125064
GOTERM_BP_FAT	GO:0002712~regulation of B cell mediated immunity	5	3.67647	8.74511e-05	6907262, 6764049, 6764038, 6764040, 6762603	114	28	13259	20.7691	0.0968666	0.00207712	0.140766
GOTERM_BP_FAT	GO:0002889~regulation of immunoglobulin mediated immune response	5	3.67647	8.74511e-05	6907262, 6764049, 6764038, 6764040, 6762603	114	28	13259	20.7691	0.0968666	0.00207712	0.140766
GOTERM_BP_FAT	GO:0002864~regulation of acute inflammatory response to antigenic stimulus	4	2.94118	9.4625e-05	6907262, 6764049, 6764038, 6764040	114	11	13259	42.2935	0.104384	0.00220244	0.152305
GOTERM_BP_FAT	GO:0002883~regulation of hypersensitivity	4	2.94118	9.4625e-05	6907262, 6764049, 6764038, 6764040	114	11	13259	42.2935	0.104384	0.00220244	0.152305
GOTERM_BP_FAT	GO:0002714~positive regulation of B cell mediated immunity	4	2.94118	0.000125384	6907262, 6764049, 6764040, 6762603	114	12	13259	38.769	0.135913	0.00280531	0.201766
GOTERM_BP_FAT	GO:0002891~positive regulation of immunoglobulin mediated immune response	4	2.94118	0.000125384	6907262, 6764049, 6764040, 6762603	114	12	13259	38.769	0.135913	0.00280531	0.201766
GOTERM_BP_FAT	GO:0001817~regulation of cytokine production	8	5.88235	0.000160096	6807007, 6764049, 6957410, 7020802, 6751344, 6750546, 6957144, 6764040	114	136	13259	6.84159	0.170164	0.00351318	0.257557
KEGG_PATHWAY	mmu05322:Systemic lupus erythematosus	8	5.88235	0.000198584	6907262, 6855051, 6855018, 6926167, 6926166, 6926165, 6764038, 6764040	72	98	5677	6.43651	0.0157627	0.00528209	0.210916
GOTERM_BP_FAT	GO:0001803~regulation of type III hypersensitivity	3	2.20588	0.000214782	6907262, 6764049, 6764040	114	3	13259	116.307	0.221392	0.00430532	0.345391
GOTERM_BP_FAT	GO:0001805~positive regulation of type III hypersensitivity	3	2.20588	0.000214782	6907262, 6764049, 6764040	114	3	13259	116.307	0.221392	0.00430532	0.345391
GOTERM_BP_FAT	GO:0002861~regulation of inflammatory response to antigenic stimulus	4	2.94118	0.000254522	6907262, 6764049, 6764038, 6764040	114	15	13259	31.0152	0.256626	0.00501376	0.409175
GOTERM_BP_FAT	GO:0042742~defense response to bacterium	7	5.14706	0.000258272	6907262, 6777309, 6764049, 6777310, 6849951, 6750546, 6854990, 6979559	114	104	13259	7.82836	0.259867	0.00500287	0.415191
GOTERM_BP_FAT	GO:0002673~regulation of acute inflammatory response	4	2.94118	0.000311317	6907262, 6764049, 6764038, 6764040	114	16	13259	29.0768	0.304233	0.00574124	0.500265
GOTERM_BP_FAT	GO:0009617~response to bacterium	8	5.88235	0.000317226	6907262, 6777309, 6764049, 6777310, 6880670, 6849951, 6750546, 6854990, 6979559	114	152	13259	6.12142	0.309008	0.00575878	0.509738
SP_PIR_KEYWORDS	igg-binding protein	3	2.20588	0.000329879	6907262, 6764038, 6764040	133	4	17648	99.5188	0.0629296	0.00463188	0.411664
GOTERM_MF_FAT	GO:0019763~immunoglobulin receptor activity	3	2.20588	0.000341319	6907262, 6764049, 6764040	100	4	12995	97.4625	0.0839955	0.0216947	0.444418
GOTERM_BP_FAT	GO:0060627~regulation of vesicle-mediated transport	6	4.41176	0.000629656	6907262, 6764049, 6957410, 6764038, 6750546, 6764040	114	81	13259	8.61533	0.519909	0.0105782	1.00939
GOTERM_BP_FAT	GO:0001912~positive regulation of leukocyte mediated cytotoxicity	4	2.94118	0.000716776	6880670, 6854990, 6957144, 6762603	114	21	13259	22.1537	0.566275	0.0116965	1.14829
GOTERM_BP_FAT	GO:0031343~positive regulation of cell killing	4	2.94118	0.000716776	6880670, 6854990, 6957144, 6762603	114	21	13259	22.1537	0.566275	0.0116965	1.14829
GOTERM_BP_FAT	GO:0006897~endocytosis	8	5.88235	0.00105586	6907262, 6764049, 6999249, 6957410, 6764038, 6750546, 6979559, 6764040	114	186	13259	5.00245	0.707919	0.0164939	1.68719
GOTERM_BP_FAT	GO:0010324~membrane invagination	8	5.88235	0.00105586	6907262, 6764049, 6999249, 6957410, 6764038, 6750546, 6979559, 6764040	114	186	13259	5.00245	0.707919	0.0164939	1.68719
SP_PIR_KEYWORDS	immunoglobulin receptor	3	2.20588	0.00113768	6907262, 6764038, 6764040	133	7	17648	56.8679	0.200885	0.0131046	1.41316
GOTERM_BP_FAT	GO:0001796~regulation of type IIa hypersensitivity	3	2.20588	0.00147024	6907262, 6764049, 6764040	114	7	13259	49.8459	0.819872	0.0206865	2.34201
GOTERM_BP_FAT	GO:0001798~positive regulation of type IIa hypersensitivity	3	2.20588	0.00147024	6907262, 6764049, 6764040	114	7	13259	49.8459	0.819872	0.0206865	2.34201
GOTERM_BP_FAT	GO:0001810~regulation of type I hypersensitivity	3	2.20588	0.00147024	6764049, 6764038, 6764040	114	7	13259	49.8459	0.819872	0.0206865	2.34201
GOTERM_BP_FAT	GO:0002888~positive regulation of myeloid leukocyte mediated immunity	3	2.20588	0.00147024	6907262, 6764049, 6764040	114	7	13259	49.8459	0.819872	0.0206865	2.34201
GOTERM_BP_FAT	GO:0002892~regulation of type II hypersensitivity	3	2.20588	0.00147024	6907262, 6764049, 6764040	114	7	13259	49.8459	0.819872	0.0206865	2.34201
GOTERM_BP_FAT	GO:0002894~positive regulation of type II hypersensitivity	3	2.20588	0.00147024	6907262, 6764049, 6764040	114	7	13259	49.8459	0.819872	0.0206865	2.34201
GOTERM_BP_FAT	GO:0032101~regulation of response to external stimulus	6	4.41176	0.00162814	6907262, 6764049, 6999249, 6786249, 6764038, 6764040	114	100	13259	6.97842	0.850182	0.0226119	2.59047
GOTERM_BP_FAT	GO:0001910~regulation of leukocyte mediated cytotoxicity	4	2.94118	0.00169061	6880670, 6854990, 6957144, 6762603	114	28	13259	16.6153	0.860713	0.0231937	2.68858
GOTERM_BP_FAT	GO:0031341~regulation of cell killing	4	2.94118	0.00169061	6880670, 6854990, 6957144, 6762603	114	28	13259	16.6153	0.860713	0.0231937	2.68858
GOTERM_BP_FAT	GO:0002885~positive regulation of hypersensitivity	3	2.20588	0.00194941	6907262, 6764049, 6764040	114	8	13259	43.6151	0.897026	0.02639	3.09413
GOTERM_BP_FAT	GO:0002866~positive regulation of acute inflammatory response to antigenic stimulus	3	2.20588	0.00194941	6907262, 6764049, 6764040	114	8	13259	43.6151	0.897026	0.02639	3.09413
GOTERM_BP_FAT	GO:0016044~membrane organization	9	6.61765	0.00211085	6907262, 6764049, 6999249, 6957410, 6764038, 6957185, 6750546, 6979559, 6764040	114	269	13259	3.89131	0.914713	0.0278992	3.34629
GOTERM_BP_FAT	GO:0001916~positive regulation of T cell mediated cytotoxicity	3	2.20588	0.00249245	6880670, 6854990, 6762603	114	9	13259	38.769	0.945378	0.032498	3.93992
GOTERM_BP_FAT	GO:0002675~positive regulation of acute inflammatory response	3	2.20588	0.00249245	6907262, 6764049, 6764040	114	9	13259	38.769	0.945378	0.032498	3.93992
GOTERM_BP_FAT	GO:0002863~positive regulation of inflammatory response to antigenic stimulus	3	2.20588	0.00309825	6907262, 6764049, 6764040	114	10	13259	34.8921	0.973085	0.0389472	4.87528
GOTERM_BP_FAT	GO:0001914~regulation of T cell mediated cytotoxicity	3	2.20588	0.00376572	6880670, 6854990, 6762603	114	11	13259	31.7201	0.987665	0.0452128	5.89598
UP_SEQ_FEATURE	domain:Ig-like C2-type 1	6	4.41176	0.00387581	6907262, 6767782, 6764038, 6861358, 6957144, 6764040	129	129	15909	5.73607	0.838183	0.152591	5.39107
UP_SEQ_FEATURE	domain:Ig-like C2-type 2	6	4.41176	0.00400537	6907262, 6767782, 6764038, 6861358, 6957144, 6764040	129	130	15909	5.69195	0.847759	0.145174	5.56652
GOTERM_BP_FAT	GO:0002711~positive regulation of T cell mediated immunity	3	2.20588	0.00449379	6880670, 6854990, 6762603	114	12	13259	29.0768	0.994737	0.0521333	6.99762
GOTERM_BP_FAT	GO:0006910~phagocytosis, recognition	3	2.20588	0.00449379	6907262, 6957410, 6764040	114	12	13259	29.0768	0.994737	0.0521333	6.99762
GOTERM_BP_FAT	GO:0051050~positive regulation of transport	6	4.41176	0.00490073	6907262, 6764049, 6957410, 6764038, 6750546, 6764040	114	129	13259	5.40963	0.996731	0.0556268	7.60808
GOTERM_BP_FAT	GO:0002886~regulation of myeloid leukocyte mediated immunity	3	2.20588	0.00528139	6907262, 6764049, 6764040	114	13	13259	26.8401	0.997907	0.0592524	8.17572
GOTERM_BP_FAT	GO:0002709~regulation of T cell mediated immunity	3	2.20588	0.00900633	6880670, 6854990, 6762603	114	17	13259	20.5248	0.999974	0.09137	13.5603
GOTERM_BP_FAT	GO:0050727~regulation of inflammatory response	4	2.94118	0.0109071	6907262, 6764049, 6764038, 6764040	114	54	13259	8.61533	0.999997	0.104294	16.1924
GOTERM_BP_FAT	GO:0050729~positive regulation of inflammatory response	3	2.20588	0.0136022	6907262, 6764049, 6764040	114	21	13259	16.6153	1	0.124501	19.7959
GOTERM_BP_FAT	GO:0001819~positive regulation of cytokine production	4	2.94118	0.0138645	6764049, 6957410, 7020802, 6750546	114	59	13259	7.88522	1	0.12578	20.1388
GOTERM_BP_FAT	GO:0016192~vesicle-mediated transport	10	7.35294	0.0171402	6907262, 6764049, 6999249, 6957410, 6786249, 6764038, 6849951, 6750546, 6979559, 6764040	114	462	13259	2.51747	1	0.14882	24.3061
GOTERM_BP_FAT	GO:0032680~regulation of tumor necrosis factor production	3	2.20588	0.0204779	6764049, 6957410, 6764040	114	26	13259	13.42	1	0.169244	28.3419
GOTERM_BP_FAT	GO:0032103~positive regulation of response to external stimulus	3	2.20588	0.0375743	6907262, 6764049, 6764040	114	36	13259	9.69225	1	0.263319	46.0373
INTERPRO	IPR013151:Immunoglobulin	5	3.67647	0.0408684	6907262, 6767782, 6764038, 6861358, 6764040	129	176	17431	3.83875	0.999999	0.550567	43.4175
GOTERM_BP_FAT	GO:0051240~positive regulation of multicellular organismal process	5	3.67647	0.0443364	6764049, 6957410, 6998397, 7020802, 6750546	114	156	13259	3.72779	1	0.293603	51.8306
GOTERM_BP_FAT	GO:0008037~cell recognition	3	2.20588	0.0584524	6907262, 6957410, 6764040	114	46	13259	7.58524	1	0.346402	62.097
UP_SEQ_FEATURE	domain:Ig-like C2-type 3	3	2.20588	0.152273	6907262, 6861358, 6957144	129	86	15909	4.30206	1	0.937153	90.5342
GOTERM_CC_FAT	GO:0005783~endoplasmic reticulum	6	4.41176	0.902688	6855018, 6962930, 6861341, 6905422, 6942192, 6867615	117	837	12316	0.754588	1	0.999793	100
Annotation Cluster 5	Enrichment Score: 4.328830334606599
Category	Term	Count	%	PValue	Genes	List Total	Pop Hits	Pop Total	Fold Enrichment	Bonferroni	Benjamini	FDR
GOTERM_BP_FAT	GO:0006935~chemotaxis	10	7.35294	3.32621e-07	6957059, 6764049, 6768985, 6964380, 6790290, 6999456, 6789420, 6790294, 6917120, 6764040	114	108	13259	10.7692	0.000387429	1.49039e-05	0.000535756
GOTERM_BP_FAT	GO:0042330~taxis	10	7.35294	3.32621e-07	6957059, 6764049, 6768985, 6964380, 6790290, 6999456, 6789420, 6790294, 6917120, 6764040	114	108	13259	10.7692	0.000387429	1.49039e-05	0.000535756
GOTERM_BP_FAT	GO:0050900~leukocyte migration	7	5.14706	1.36988e-06	6764049, 6768985, 6964380, 6999456, 6941183, 6917120, 6764040	114	42	13259	19.3845	0.00159464	4.69376e-05	0.00220647
GOTERM_BP_FAT	GO:0030595~leukocyte chemotaxis	6	4.41176	2.85916e-06	6764049, 6768985, 6964380, 6999456, 6917120, 6764040	114	27	13259	25.846	0.00332538	9.25214e-05	0.00460519
GOTERM_BP_FAT	GO:0060326~cell chemotaxis	6	4.41176	2.85916e-06	6764049, 6768985, 6964380, 6999456, 6917120, 6764040	114	27	13259	25.846	0.00332538	9.25214e-05	0.00460519
GOTERM_BP_FAT	GO:0007626~locomotory behavior	12	8.82353	4.32013e-06	6957059, 6989553, 6764049, 6768985, 6964380, 6790290, 6999456, 6789420, 6815345, 6790294, 6917120, 6764040	114	231	13259	6.04192	0.00502031	0.000132438	0.00695826
GOTERM_BP_FAT	GO:0007610~behavior	15	11.0294	4.96691e-06	6957059, 6989553, 6791451, 6764049, 6768985, 6999456, 6847972, 6917120, 6977797, 6964380, 6790290, 6789420, 6790294, 6815345, 6764040	114	386	13259	4.5197	0.00576975	0.000144651	0.00799996
GOTERM_BP_FAT	GO:0030593~neutrophil chemotaxis	5	3.67647	1.09276e-05	6764049, 6768985, 6964380, 6917120, 6764040	114	17	13259	34.2079	0.0126501	0.00029602	0.0175998
GOTERM_BP_FAT	GO:0007159~leukocyte adhesion	4	2.94118	0.000161988	6768985, 6964380, 6941183, 6762603	114	13	13259	35.7868	0.171991	0.00348892	0.260597
GOTERM_BP_FAT	GO:0045123~cellular extravasation	3	2.20588	0.00105605	6768985, 6964380, 6941183	114	6	13259	58.1535	0.707984	0.0162787	1.68749
GOTERM_BP_FAT	GO:0016477~cell migration	8	5.88235	0.00414476	6913270, 6764049, 6768985, 6964380, 6999456, 6941183, 6917120, 6764040	114	237	13259	3.92598	0.992083	0.0491538	6.47103
GOTERM_BP_FAT	GO:0048870~cell motility	8	5.88235	0.0100344	6913270, 6764049, 6768985, 6964380, 6999456, 6941183, 6917120, 6764040	114	280	13259	3.32306	0.999992	0.0971202	14.9934
GOTERM_BP_FAT	GO:0051674~localization of cell	8	5.88235	0.0100344	6913270, 6764049, 6768985, 6964380, 6999456, 6941183, 6917120, 6764040	114	280	13259	3.32306	0.999992	0.0971202	14.9934
GOTERM_BP_FAT	GO:0006928~cell motion	9	6.61765	0.0120105	6913270, 6764049, 6768985, 6964380, 6999456, 6957185, 6941183, 6917120, 6764040	114	361	13259	2.89962	0.999999	0.112455	17.6857
Annotation Cluster 6	Enrichment Score: 3.8022073532783427
Category	Term	Count	%	PValue	Genes	List Total	Pop Hits	Pop Total	Fold Enrichment	Bonferroni	Benjamini	FDR
GOTERM_BP_FAT	GO:0009611~response to wounding	22	16.1765	9.67052e-13	6807007, 6791451, 6999249, 6768985, 6926167, 6926166, 6926165, 6957410, 6842009, 7020802, 6820325, 7013185, 6907262, 6809655, 6855051, 6998397, 6786249, 6797579, 6750546, 6806245, 6790294, 6764040	114	342	13259	7.48174	1.12656e-09	1.8776e-10	1.55757e-09
GOTERM_BP_FAT	GO:0006954~inflammatory response	18	13.2353	4.91614e-12	6791451, 6807007, 6768985, 6926167, 6926166, 6926165, 6957410, 7020802, 7013185, 6907262, 6809655, 6855051, 6998397, 6797579, 6750546, 6806245, 6790294, 6764040	114	221	13259	9.47297	5.72735e-09	7.15919e-10	7.91855e-09
GOTERM_BP_FAT	GO:0016064~immunoglobulin mediated immune response	11	8.08824	1.00096e-10	6907262, 6855051, 6855018, 6764049, 6926167, 6861341, 6926166, 6926165, 6764038, 6751344, 6764040	114	62	13259	20.6351	1.16612e-07	6.85954e-09	1.61226e-07
GOTERM_BP_FAT	GO:0019724~B cell mediated immunity	11	8.08824	1.39029e-10	6907262, 6855051, 6855018, 6764049, 6926167, 6861341, 6926166, 6926165, 6764038, 6751344, 6764040	114	64	13259	19.9903	1.61969e-07	8.52469e-09	2.23936e-07
GOTERM_BP_FAT	GO:0045087~innate immune response	10	7.35294	3.0707e-07	6907262, 6809655, 6855051, 6926167, 6926166, 6926165, 6957410, 7020802, 7013185, 6750546	114	107	13259	10.8698	0.000357673	1.43094e-05	0.000494601
GOTERM_BP_FAT	GO:0002526~acute inflammatory response	9	6.61765	3.77362e-07	6907262, 6855051, 6791451, 6926167, 6926166, 6926165, 6998397, 6797579, 6764040	114	80	13259	13.0845	0.00043953	1.62823e-05	0.00060782
GOTERM_BP_FAT	GO:0002253~activation of immune response	9	6.61765	6.04774e-07	6855051, 6764049, 6926167, 6926166, 6926165, 6957410, 6911337, 6762603, 6867615	114	85	13259	12.3149	0.000704314	2.34851e-05	0.000974113
SP_PIR_KEYWORDS	innate immunity	8	5.88235	1.58875e-06	6907262, 6809655, 6855051, 6926167, 6926166, 6926165, 6957410, 7013185	133	76	17648	13.9676	0.000312935	3.91223e-05	0.00198639
KEGG_PATHWAY	mmu05322:Systemic lupus erythematosus	8	5.88235	0.000198584	6907262, 6855051, 6855018, 6926167, 6926166, 6926165, 6764038, 6764040	72	98	5677	6.43651	0.0157627	0.00528209	0.210916
SP_PIR_KEYWORDS	complement pathway	4	2.94118	0.00104908	6855051, 6926167, 6926166, 6926165	133	27	17648	19.658	0.186799	0.0128404	1.30377
GOTERM_BP_FAT	GO:0006959~humoral immune response	5	3.67647	0.00106184	6827944, 6855051, 6926167, 6926166, 6926165	114	53	13259	10.9724	0.709951	0.0161537	1.69668
GOTERM_BP_FAT	GO:0006958~complement activation, classical pathway	4	2.94118	0.00206944	6855051, 6926167, 6926166, 6926165	114	30	13259	15.5076	0.910489	0.0276726	3.28167
KEGG_PATHWAY	mmu04610:Complement and coagulation cascades	6	4.41176	0.00232412	6957059, 6855051, 6926167, 6926166, 6926165, 6842009	72	75	5677	6.30778	0.169848	0.0262418	2.44334
GOTERM_BP_FAT	GO:0002455~humoral immune response mediated by circulating immunoglobulin	4	2.94118	0.00297568	6855051, 6926167, 6926166, 6926165	114	34	13259	13.6832	0.96894	0.0378414	4.68673
PIR_SUPERFAMILY	PIRSF002477:complement subcomponent C1q chain A	3	2.20588	0.00298741	6926167, 6926166, 6926165	86	8	8013	34.9404	0.24062	0.24062	3.21574
GOTERM_BP_FAT	GO:0002541~activation of plasma proteins involved in acute inflammatory response	4	2.94118	0.00350698	6855051, 6926167, 6926166, 6926165	114	36	13259	12.923	0.983308	0.0435121	5.50154
GOTERM_BP_FAT	GO:0006956~complement activation	4	2.94118	0.00350698	6855051, 6926167, 6926166, 6926165	114	36	13259	12.923	0.983308	0.0435121	5.50154
SP_PIR_KEYWORDS	hydroxylation	4	2.94118	0.0127503	6926167, 6926166, 6926165, 6842009	133	65	17648	8.16564	0.920178	0.0893784	14.8232
GOTERM_BP_FAT	GO:0051605~protein maturation by peptide bond cleavage	4	2.94118	0.0179587	6855051, 6926167, 6926166, 6926165	114	65	13259	7.15735	1	0.153154	25.3151
INTERPRO	IPR001073:Complement C1q protein	3	2.20588	0.0190849	6926167, 6926166, 6926165	129	29	17431	13.9783	0.998703	0.400332	23.1242
UP_SEQ_FEATURE	domain:C1q	3	2.20588	0.0211801	6926167, 6926166, 6926165	129	28	15909	13.2135	0.999956	0.466081	26.3248
UP_SEQ_FEATURE	domain:Collagen-like	3	2.20588	0.0272195	6926167, 6926166, 6926165	129	32	15909	11.5618	0.999998	0.532963	32.553
SMART	SM00110:C1Q	3	2.20588	0.0312307	6926167, 6926166, 6926165	87	29	8965	10.6599	0.930416	0.486397	28.8637
INTERPRO	IPR008983:Tumour necrosis factor-like	3	2.20588	0.0364141	6926167, 6926166, 6926165	129	41	17431	9.88712	0.999997	0.528946	39.724
GOTERM_BP_FAT	GO:0016485~protein processing	4	2.94118	0.0415052	6855051, 6926167, 6926166, 6926165	114	90	13259	5.1692	1	0.282116	49.4799
GOTERM_BP_FAT	GO:0051604~protein maturation	4	2.94118	0.0486866	6855051, 6926167, 6926166, 6926165	114	96	13259	4.84613	1	0.311154	55.2435
KEGG_PATHWAY	mmu05020:Prion diseases	3	2.20588	0.0704337	6926167, 6926166, 6926165	72	35	5677	6.75833	0.9971	0.242882	53.9973
INTERPRO	IPR008160:Collagen triple helix repeat	3	2.20588	0.119383	6926167, 6926166, 6926165	129	81	17431	5.00459	1	0.87614	82.3607
SP_PIR_KEYWORDS	collagen	3	2.20588	0.130525	6926167, 6926166, 6926165	133	84	17648	4.73899	1	0.506632	82.6005
Annotation Cluster 7	Enrichment Score: 3.397717002234923
Category	Term	Count	%	PValue	Genes	List Total	Pop Hits	Pop Total	Fold Enrichment	Bonferroni	Benjamini	FDR
GOTERM_BP_FAT	GO:0002253~activation of immune response	9	6.61765	6.04774e-07	6855051, 6764049, 6926167, 6926166, 6926165, 6957410, 6911337, 6762603, 6867615	114	85	13259	12.3149	0.000704314	2.34851e-05	0.000974113
GOTERM_BP_FAT	GO:0002757~immune response-activating signal transduction	5	3.67647	0.000672645	6764049, 6957410, 6911337, 6762603, 6867615	114	47	13259	12.3731	0.543376	0.011136	1.07795
GOTERM_BP_FAT	GO:0002764~immune response-regulating signal transduction	5	3.67647	0.000918102	6764049, 6957410, 6911337, 6762603, 6867615	114	51	13259	11.4026	0.657019	0.0145517	1.46859
GOTERM_BP_FAT	GO:0002429~immune response-activating cell surface receptor signaling pathway	4	2.94118	0.00473462	6764049, 6957410, 6911337, 6762603	114	40	13259	11.6307	0.99603	0.054317	7.35936
GOTERM_BP_FAT	GO:0002768~immune response-regulating cell surface receptor signaling pathway	4	2.94118	0.00580577	6764049, 6957410, 6911337, 6762603	114	43	13259	10.8193	0.998868	0.064341	8.95231
Annotation Cluster 8	Enrichment Score: 3.3112742645284707
Category	Term	Count	%	PValue	Genes	List Total	Pop Hits	Pop Total	Fold Enrichment	Bonferroni	Benjamini	FDR
GOTERM_BP_FAT	GO:0001775~cell activation	18	13.2353	1.96898e-11	6827944, 6764049, 6999249, 6768985, 6828480, 6820325, 6999456, 6762603, 6964382, 6861341, 6964380, 6786249, 6764038, 6849951, 6750546, 6879020, 6764040, 6779961	114	241	13259	8.68683	2.29386e-08	1.91155e-09	3.17146e-08
GOTERM_BP_FAT	GO:0045321~leukocyte activation	17	12.5	3.61843e-11	6827944, 6764049, 6999249, 6768985, 6828480, 6820325, 6999456, 6762603, 6964382, 6861341, 6964380, 6764038, 6849951, 6750546, 6879020, 6764040, 6779961	114	215	13259	9.19637	4.21548e-08	2.81032e-09	5.82827e-08
GOTERM_BP_FAT	GO:0042098~T cell proliferation	5	3.67647	8.74511e-05	6964382, 6768985, 6964380, 6750546, 6762603	114	28	13259	20.7691	0.0968666	0.00207712	0.140766
GOTERM_BP_FAT	GO:0007159~leukocyte adhesion	4	2.94118	0.000161988	6768985, 6964380, 6941183, 6762603	114	13	13259	35.7868	0.171991	0.00348892	0.260597
GOTERM_BP_FAT	GO:0046649~lymphocyte activation	9	6.61765	0.000202503	6964382, 6827944, 6768985, 6861341, 6964380, 6820325, 6750546, 6879020, 6762603	114	188	13259	5.56789	0.210172	0.00413074	0.325675
GOTERM_BP_FAT	GO:0046651~lymphocyte proliferation	5	3.67647	0.000436141	6964382, 6768985, 6964380, 6750546, 6762603	114	42	13259	13.8461	0.398432	0.00778821	0.700189
GOTERM_BP_FAT	GO:0042110~T cell activation	7	5.14706	0.000444021	6964382, 6768985, 6861341, 6964380, 6820325, 6750546, 6762603	114	115	13259	7.07956	0.403932	0.00780874	0.712797
GOTERM_BP_FAT	GO:0032943~mononuclear cell proliferation	5	3.67647	0.000477737	6964382, 6768985, 6964380, 6750546, 6762603	114	43	13259	13.5241	0.426901	0.00827448	0.766726
GOTERM_BP_FAT	GO:0070661~leukocyte proliferation	5	3.67647	0.000477737	6964382, 6768985, 6964380, 6750546, 6762603	114	43	13259	13.5241	0.426901	0.00827448	0.766726
GOTERM_CC_FAT	GO:0043235~receptor complex	6	4.41176	0.000985154	6964382, 6768985, 6999249, 6964380, 6840637, 6861358	117	81	12316	7.7974	0.130608	0.0154309	1.15908
GOTERM_BP_FAT	GO:0050798~activated T cell proliferation	3	2.20588	0.00147024	6964382, 6768985, 6964380	114	7	13259	49.8459	0.819872	0.0206865	2.34201
SP_PIR_KEYWORDS	cell adhesion	10	7.35294	0.0022065	6964382, 6755210, 6966808, 6768985, 6792657, 6964380, 6840637, 6957185, 6941183, 6917120	133	379	17648	3.5011	0.352839	0.0238857	2.72403
GOTERM_CC_FAT	GO:0008305~integrin complex	4	2.94118	0.00224635	6964382, 6768985, 6964380, 6840637	117	28	12316	15.0379	0.273372	0.0286136	2.62498
UP_SEQ_FEATURE	domain:VWFA	4	2.94118	0.00936036	6964382, 6768985, 6964380, 6840637	129	54	15909	9.13523	0.987853	0.270247	12.5592
SP_PIR_KEYWORDS	integrin	4	2.94118	0.0102617	6964382, 6768985, 6964380, 6840637	133	60	17648	8.84612	0.868925	0.0845572	12.0994
KEGG_PATHWAY	mmu04810:Regulation of actin cytoskeleton	8	5.88235	0.0176614	6964382, 6935490, 6768985, 6964380, 6833513, 6799897, 7012681, 6840637	72	216	5677	2.92027	0.759622	0.0968119	17.2577
GOTERM_BP_FAT	GO:0007229~integrin-mediated signaling pathway	4	2.94118	0.0261236	6964382, 6768985, 6964380, 6840637	114	75	13259	6.20304	1	0.202883	34.7125
INTERPRO	IPR002035:von Willebrand factor, type A	4	2.94118	0.0270077	6964382, 6768985, 6964380, 6840637	129	88	17431	6.142	0.999921	0.445873	31.1787
SMART	SM00327:VWA	4	2.94118	0.052252	6964382, 6768985, 6964380, 6840637	87	88	8965	4.68391	0.988979	0.528262	43.7885
GOTERM_BP_FAT	GO:0008283~cell proliferation	6	4.41176	0.0600473	6964382, 6768985, 6861341, 6964380, 6750546, 6762603	114	247	13259	2.82527	1	0.352476	63.118
GOTERM_BP_FAT	GO:0044093~positive regulation of molecular function	6	4.41176	0.119307	6768985, 6999249, 6861341, 6869570, 6750546, 6762603	114	305	13259	2.28801	1	0.539258	87.0795
Annotation Cluster 9	Enrichment Score: 3.275431538140237
Category	Term	Count	%	PValue	Genes	List Total	Pop Hits	Pop Total	Fold Enrichment	Bonferroni	Benjamini	FDR
GOTERM_BP_FAT	GO:0002706~regulation of lymphocyte mediated immunity	8	5.88235	7.20634e-07	6907262, 6764049, 6880670, 6764038, 6854990, 6957144, 6764040, 6762603	114	60	13259	15.5076	0.000839187	2.70815e-05	0.00116073
GOTERM_BP_FAT	GO:0002703~regulation of leukocyte mediated immunity	8	5.88235	1.25433e-06	6907262, 6764049, 6880670, 6764038, 6854990, 6957144, 6764040, 6762603	114	65	13259	14.3147	0.00146023	4.42808e-05	0.00202035
SP_PIR_KEYWORDS	Immunoglobulin domain	13	9.55882	5.17978e-05	6755210, 6966808, 6767782, 6917120, 6768157, 6907262, 6880670, 6764038, 6850834, 6780551, 6861358, 6764040, 6957144	133	404	17648	4.26978	0.0101525	0.000850007	0.0647432
INTERPRO	IPR007110:Immunoglobulin-like	14	10.2941	0.000103389	6755210, 6855018, 6966808, 6767782, 6850135, 6768157, 6907262, 6880670, 6764038, 6780551, 6861358, 6854990, 6957144, 6764040	129	513	17431	3.6876	0.0350423	0.0350423	0.141008
INTERPRO	IPR013783:Immunoglobulin-like fold	14	10.2941	0.000220437	6855018, 6966808, 6767782, 6850135, 6768157, 6907262, 6880670, 6764038, 6850834, 6780551, 6861358, 6854990, 6764040, 6957144	129	554	17431	3.41469	0.0732385	0.0373155	0.300422
INTERPRO	IPR003599:Immunoglobulin subtype	10	7.35294	0.000365426	6907262, 6755210, 6966808, 6764038, 6850834, 6780551, 6861358, 6957144, 6768157, 6764040	129	299	17431	4.5192	0.118469	0.0411606	0.497565
SMART	SM00409:IG	10	7.35294	0.00218738	6907262, 6755210, 6966808, 6764038, 6850834, 6780551, 6861358, 6957144, 6768157, 6764040	87	299	8965	3.44635	0.168016	0.0878682	2.32307
UP_SEQ_FEATURE	domain:Ig-like C2-type 1	6	4.41176	0.00387581	6907262, 6767782, 6764038, 6861358, 6957144, 6764040	129	129	15909	5.73607	0.838183	0.152591	5.39107
UP_SEQ_FEATURE	domain:Ig-like C2-type 2	6	4.41176	0.00400537	6907262, 6767782, 6764038, 6861358, 6957144, 6764040	129	130	15909	5.69195	0.847759	0.145174	5.56652
INTERPRO	IPR013106:Immunoglobulin V-set	7	5.14706	0.0181735	6907262, 6966808, 6850834, 6780551, 6861358, 6957144, 6768157	129	283	17431	3.34229	0.998214	0.4098	22.1436
INTERPRO	IPR013151:Immunoglobulin	5	3.67647	0.0408684	6907262, 6767782, 6764038, 6861358, 6764040	129	176	17431	3.83875	0.999999	0.550567	43.4175
UP_SEQ_FEATURE	domain:Ig-like V-type	4	2.94118	0.0503582	6966808, 6850834, 6780551, 6957144	129	103	15909	4.78934	1	0.667634	52.1633
Annotation Cluster 10	Enrichment Score: 3.275156644899338
Category	Term	Count	%	PValue	Genes	List Total	Pop Hits	Pop Total	Fold Enrichment	Bonferroni	Benjamini	FDR
GOTERM_BP_FAT	GO:0002263~cell activation during immune response	5	3.67647	0.000115523	6827944, 6820325, 6999456, 6849951, 6750546	114	30	13259	19.3845	0.125928	0.00263558	0.185912
GOTERM_BP_FAT	GO:0002366~leukocyte activation during immune response	5	3.67647	0.000115523	6827944, 6820325, 6999456, 6849951, 6750546	114	30	13259	19.3845	0.125928	0.00263558	0.185912
GOTERM_BP_FAT	GO:0002285~lymphocyte activation during immune response	3	2.20588	0.0111993	6827944, 6820325, 6750546	114	19	13259	18.3643	0.999998	0.106084	16.5904
Annotation Cluster 11	Enrichment Score: 3.138390309882453
Category	Term	Count	%	PValue	Genes	List Total	Pop Hits	Pop Total	Fold Enrichment	Bonferroni	Benjamini	FDR
GOTERM_CC_FAT	GO:0005887~integral to plasma membrane	15	11.0294	0.000393005	6807007, 6764049, 6999249, 6768985, 6917393, 6762603, 6964382, 6863605, 6861341, 6964380, 6946055, 6764038, 6833736, 6840637, 6896524	117	523	12316	3.01907	0.0542885	0.00794225	0.463873
GOTERM_CC_FAT	GO:0031226~intrinsic to plasma membrane	15	11.0294	0.000571337	6807007, 6764049, 6999249, 6768985, 6917393, 6762603, 6964382, 6863605, 6861341, 6964380, 6946055, 6764038, 6833736, 6840637, 6896524	117	543	12316	2.90787	0.0779474	0.0100928	0.673711
GOTERM_CC_FAT	GO:0044459~plasma membrane part	28	20.5882	0.00171214	6807007, 6999249, 6768985, 6875592, 6850135, 7012681, 6762603, 6964382, 6880670, 6964380, 6946055, 6764038, 6969753, 6840637, 6854990, 6764049, 6855018, 6957410, 6917393, 6820325, 6913270, 6907262, 6863605, 6861341, 6877990, 6833736, 6957144, 6896524	117	1606	12316	1.83525	0.215989	0.0240395	2.00651
Annotation Cluster 12	Enrichment Score: 2.9110602201327276
Category	Term	Count	%	PValue	Genes	List Total	Pop Hits	Pop Total	Fold Enrichment	Bonferroni	Benjamini	FDR
GOTERM_BP_FAT	GO:0007155~cell adhesion	15	11.0294	0.000264588	6755210, 6768985, 6966808, 6792657, 6957410, 6941183, 6762603, 6917120, 6964382, 6964380, 6946055, 6786249, 6957185, 6840637, 6896524	114	556	13259	3.13778	0.265294	0.00496	0.425324
GOTERM_BP_FAT	GO:0022610~biological adhesion	15	11.0294	0.000264588	6755210, 6768985, 6966808, 6792657, 6957410, 6941183, 6762603, 6917120, 6964382, 6964380, 6946055, 6786249, 6957185, 6840637, 6896524	114	556	13259	3.13778	0.265294	0.00496	0.425324
SP_PIR_KEYWORDS	cell adhesion	10	7.35294	0.0022065	6964382, 6755210, 6966808, 6768985, 6792657, 6964380, 6840637, 6957185, 6941183, 6917120	133	379	17648	3.5011	0.352839	0.0238857	2.72403
GOTERM_BP_FAT	GO:0016337~cell-cell adhesion	7	5.14706	0.0146864	6768985, 6964380, 6957410, 6786249, 6941183, 6896524, 6762603	114	233	13259	3.4942	1	0.131757	21.2042
Annotation Cluster 13	Enrichment Score: 2.5961673760201176
Category	Term	Count	%	PValue	Genes	List Total	Pop Hits	Pop Total	Fold Enrichment	Bonferroni	Benjamini	FDR
GOTERM_BP_FAT	GO:0031349~positive regulation of defense response	6	4.41176	7.76909e-05	6907262, 6764049, 6957410, 6957144, 6764040, 6867615	114	52	13259	13.42	0.0865379	0.00188392	0.125064
GOTERM_BP_FAT	GO:0045088~regulation of innate immune response	4	2.94118	0.00619238	6957410, 6849951, 6957144, 6867615	114	44	13259	10.5734	0.99928	0.0672166	9.52092
GOTERM_BP_FAT	GO:0045089~positive regulation of innate immune response	3	2.20588	0.0338275	6957410, 6957144, 6867615	114	34	13259	10.2624	1	0.243014	42.5522
Annotation Cluster 14	Enrichment Score: 2.497906829202197
Category	Term	Count	%	PValue	Genes	List Total	Pop Hits	Pop Total	Fold Enrichment	Bonferroni	Benjamini	FDR
SP_PIR_KEYWORDS	Secreted	25	18.3824	0.000115184	6792657, 6842009, 6872204, 6882172, 6759664, 6880670, 6764038, 6850834, 6802349, 6797579, 6753247, 6926167, 6926166, 6835353, 6926165, 6784345, 6769597, 6907784, 6855051, 6998397, 6940363, 6790290, 6885873, 6790294, 6806245	133	1411	17648	2.35102	0.0224371	0.00174407	0.143919
GOTERM_CC_FAT	GO:0005576~extracellular region	27	19.8529	0.0055077	6792657, 6842009, 6872204, 6882172, 6759664, 6880670, 6764038, 6850834, 6802349, 6797579, 6753247, 6926167, 6926166, 6835353, 6926165, 6784345, 6769597, 6907784, 6960182, 6855051, 6998397, 6940363, 6790290, 6885873, 6789420, 6806245, 6790294	117	1658	12316	1.71421	0.54354	0.0632647	6.3239
GOTERM_CC_FAT	GO:0044421~extracellular region part	13	9.55882	0.0505726	6792657, 6872204, 6784345, 6759664, 6769597, 6855051, 6998397, 6940363, 6790290, 6789420, 6790294, 6806245, 6753247	117	752	12316	1.81974	0.99937	0.351755	45.8736
Annotation Cluster 15	Enrichment Score: 2.449993663183496
Category	Term	Count	%	PValue	Genes	List Total	Pop Hits	Pop Total	Fold Enrichment	Bonferroni	Benjamini	FDR
INTERPRO	IPR013781:Glycoside hydrolase, subgroup, catalytic core	4	2.94118	0.00195982	6989553, 6815345, 6942192, 6753247	129	34	17431	15.8969	0.491759	0.106671	2.64177
SP_PIR_KEYWORDS	glycosidase	5	3.67647	0.00229604	6989553, 6777309, 6977797, 6777310, 6815345, 6942192	133	74	17648	8.96566	0.36418	0.0235519	2.83312
KEGG_PATHWAY	mmu00531:Glycosaminoglycan degradation	4	2.94118	0.00277477	6989553, 6940363, 6815345, 6942192	72	23	5677	13.7126	0.199317	0.0243964	2.9108
UP_SEQ_FEATURE	active site:Proton donor	6	4.41176	0.0126941	6989553, 6957044, 6940363, 6815345, 6775561, 6942192	129	172	15909	4.30206	0.997501	0.329307	16.6661
Annotation Cluster 16	Enrichment Score: 2.290531394627981
Category	Term	Count	%	PValue	Genes	List Total	Pop Hits	Pop Total	Fold Enrichment	Bonferroni	Benjamini	FDR
SP_PIR_KEYWORDS	lysosome	12	8.82353	1.08215e-08	6991264, 6989553, 6977797, 6893630, 6813887, 6789325, 6940363, 6917393, 6899683, 6972294, 6815345, 6942192	133	144	17648	11.0576	2.13184e-06	4.26368e-07	1.35301e-05
KEGG_PATHWAY	mmu04142:Lysosome	12	8.82353	1.60522e-07	6991264, 6989553, 6977797, 6893630, 6813887, 6789325, 6917393, 6899683, 6750546, 6972294, 6815345, 6942192	72	117	5677	8.08689	1.28416e-05	1.28416e-05	0.000170653
INTERPRO	IPR000668:Peptidase C1A, papain C-terminal	4	2.94118	0.00061518	6991264, 6893630, 6813887, 6899683	129	23	17431	23.4998	0.19128	0.0516917	0.836311
INTERPRO	IPR013128:Peptidase C1A, papain	4	2.94118	0.000994499	6991264, 6893630, 6813887, 6899683	129	27	17431	20.0184	0.290555	0.0663509	1.34874
SMART	SM00645:Pept_C1	4	2.94118	0.00131398	6991264, 6893630, 6813887, 6899683	87	23	8965	17.921	0.104566	0.104566	1.40142
UP_SEQ_FEATURE	propeptide:Activation peptide	5	3.67647	0.00343944	6991264, 6893630, 6813887, 6899683, 6972294	129	77	15909	8.00815	0.801284	0.149208	4.79789
SP_PIR_KEYWORDS	zymogen	7	5.14706	0.00367033	6991264, 6989553, 6893630, 6813887, 6842009, 6899683, 6972294	133	197	17648	4.71493	0.515378	0.0339064	4.49336
INTERPRO	IPR000169:Peptidase, cysteine peptidase active site	4	2.94118	0.00525744	6991264, 6893630, 6813887, 6899683	129	48	17431	11.2603	0.837748	0.228794	6.94136
INTERPRO	IPR013201:Proteinase inhibitor I29, cathepsin propeptide	3	2.20588	0.00843108	6991264, 6813887, 6899683	129	19	17431	21.3354	0.946123	0.305895	10.9125
PIR_SUPERFAMILY	PIRSF001182:papain	3	2.20588	0.0121176	6991264, 6813887, 6899683	86	16	8013	17.4702	0.674251	0.429256	12.4702
GOTERM_MF_FAT	GO:0004197~cysteine-type endopeptidase activity	4	2.94118	0.0122428	6991264, 6893630, 6813887, 6899683	100	63	12995	8.25079	0.95782	0.32681	14.8472
SP_PIR_KEYWORDS	thiol protease	4	2.94118	0.0623791	6991264, 6893630, 6813887, 6899683	133	121	17648	4.3865	0.999997	0.283884	55.305
GOTERM_MF_FAT	GO:0008234~cysteine-type peptidase activity	4	2.94118	0.0988013	6991264, 6893630, 6813887, 6899683	100	145	12995	3.58483	1	0.755156	74.2649
GOTERM_MF_FAT	GO:0004175~endopeptidase activity	6	4.41176	0.209553	6991264, 6960182, 6893630, 6813887, 6899683, 6972294	100	415	12995	1.8788	1	0.910848	95.3494
SP_PIR_KEYWORDS	Protease	6	4.41176	0.325417	6991264, 6960182, 6893630, 6813887, 6899683, 6972294	133	504	17648	1.57966	1	0.814722	99.2715
GOTERM_MF_FAT	GO:0070011~peptidase activity, acting on L-amino acid peptides	6	4.41176	0.472394	6991264, 6960182, 6893630, 6813887, 6899683, 6972294	100	592	12995	1.31706	1	0.99086	99.9762
GOTERM_MF_FAT	GO:0008233~peptidase activity	6	4.41176	0.504753	6991264, 6960182, 6893630, 6813887, 6899683, 6972294	100	614	12995	1.26987	1	0.993372	99.9896
GOTERM_BP_FAT	GO:0006508~proteolysis	10	7.35294	0.5074	6991264, 6855051, 6960182, 6926167, 6926166, 6926165, 6893630, 6813887, 6899683, 6972294	114	1020	13259	1.14026	1	0.965503	99.9989
Annotation Cluster 17	Enrichment Score: 2.269068529896036
Category	Term	Count	%	PValue	Genes	List Total	Pop Hits	Pop Total	Fold Enrichment	Bonferroni	Benjamini	FDR
GOTERM_BP_FAT	GO:0002474~antigen processing and presentation of peptide antigen via MHC class I	6	4.41176	2.34574e-07	6907262, 6764049, 6880670, 6850135, 6854990, 6764040	114	17	13259	41.0495	0.000273241	1.18816e-05	0.00037783
SP_PIR_KEYWORDS	heterodimer	7	5.14706	4.86615e-07	6855018, 6768985, 6813887, 6880670, 6850135, 6847972, 6854990	133	40	17648	23.2211	9.58586e-05	1.36946e-05	0.00060841
KEGG_PATHWAY	mmu04612:Antigen processing and presentation	7	5.14706	0.000746566	6855018, 6861341, 6813887, 6880670, 6899683, 6850135, 6854990	72	88	5677	6.27194	0.0579978	0.0118784	0.79084
UP_SEQ_FEATURE	domain:Ig-like C1-type	4	2.94118	0.001028	6855018, 6880670, 6850135, 6854990	129	25	15909	19.7321	0.382687	0.0665905	1.45707
KEGG_PATHWAY	mmu04514:Cell adhesion molecules (CAMs)	8	5.88235	0.00252346	6855018, 6768985, 6964380, 6850135, 6854990, 6941183, 6896524, 6762603	72	150	5677	4.20519	0.183013	0.02495	2.65037
SP_PIR_KEYWORDS	mhc i	3	2.20588	0.00292174	6880670, 6850135, 6854990	133	11	17648	36.1887	0.438097	0.0284099	3.59227
UP_SEQ_FEATURE	region of interest:Alpha-2	3	2.20588	0.00336879	6855018, 6850135, 6854990	129	11	15909	33.6342	0.794566	0.161254	4.70153
UP_SEQ_FEATURE	region of interest:Alpha-1	3	2.20588	0.00336879	6855018, 6850135, 6854990	129	11	15909	33.6342	0.794566	0.161254	4.70153
GOTERM_CC_FAT	GO:0042611~MHC protein complex	4	2.94118	0.00920787	6855018, 6880670, 6850135, 6854990	117	46	12316	9.15347	0.731143	0.0961069	10.3645
INTERPRO	IPR003597:Immunoglobulin C1-set	4	2.94118	0.0148096	6855018, 6880670, 6850135, 6854990	129	70	17431	7.72137	0.994186	0.40235	18.4232
UP_SEQ_FEATURE	region of interest:Connecting peptide	3	2.20588	0.0211801	6855018, 6850135, 6854990	129	28	15909	13.2135	0.999956	0.466081	26.3248
INTERPRO	IPR003006:Immunoglobulin/major histocompatibility complex, conserved site	4	2.94118	0.0270077	6855018, 6880670, 6850135, 6854990	129	88	17431	6.142	0.999921	0.445873	31.1787
SMART	SM00407:IGc1	4	2.94118	0.0294338	6855018, 6880670, 6850135, 6854990	87	70	8965	5.88834	0.918696	0.566784	27.4345
GOTERM_CC_FAT	GO:0042612~MHC class I protein complex	3	2.20588	0.0472923	6880670, 6850135, 6854990	117	37	12316	8.535	0.998971	0.34947	43.6197
KEGG_PATHWAY	mmu05416:Viral myocarditis	4	2.94118	0.107373	6855018, 6768985, 6850135, 6854990	72	92	5677	3.42814	0.999887	0.338365	70.1073
KEGG_PATHWAY	mmu05330:Allograft rejection	3	2.20588	0.154725	6855018, 6850135, 6854990	72	56	5677	4.22396	0.999999	0.442711	83.2542
KEGG_PATHWAY	mmu05332:Graft-versus-host disease	3	2.20588	0.154725	6855018, 6850135, 6854990	72	56	5677	4.22396	0.999999	0.442711	83.2542
KEGG_PATHWAY	mmu04940:Type I diabetes mellitus	3	2.20588	0.176913	6855018, 6850135, 6854990	72	61	5677	3.87773	1	0.477421	87.3792
KEGG_PATHWAY	mmu05320:Autoimmune thyroid disease	3	2.20588	0.213333	6855018, 6850135, 6854990	72	69	5677	3.42814	1	0.535986	92.1993
Annotation Cluster 18	Enrichment Score: 2.1908347537350306
Category	Term	Count	%	PValue	Genes	List Total	Pop Hits	Pop Total	Fold Enrichment	Bonferroni	Benjamini	FDR
GOTERM_BP_FAT	GO:0048534~hemopoietic or lymphoid organ development	10	7.35294	0.000597197	6913270, 6827944, 6999249, 6861341, 6990263, 6911337, 6847972, 6879020, 6979559, 6762603	114	277	13259	4.19881	0.501396	0.0101823	0.957586
GOTERM_BP_FAT	GO:0002520~immune system development	10	7.35294	0.000848634	6913270, 6827944, 6999249, 6861341, 6990263, 6911337, 6847972, 6879020, 6979559, 6762603	114	291	13259	3.9968	0.628081	0.0136433	1.35818
GOTERM_BP_FAT	GO:0030097~hemopoiesis	9	6.61765	0.00129757	6827944, 6999249, 6861341, 6990263, 6911337, 6847972, 6879020, 6979559, 6762603	114	249	13259	4.20387	0.779675	0.0187305	2.06965
GOTERM_BP_FAT	GO:0002521~leukocyte differentiation	5	3.67647	0.0316998	6827944, 6999249, 6861341, 6879020, 6762603	114	140	13259	4.15382	1	0.232244	40.4802
GOTERM_BP_FAT	GO:0030099~myeloid cell differentiation	4	2.94118	0.0486866	6999249, 6911337, 6879020, 6979559	114	96	13259	4.84613	1	0.311154	55.2435
GOTERM_BP_FAT	GO:0030098~lymphocyte differentiation	4	2.94118	0.0705595	6827944, 6861341, 6879020, 6762603	114	112	13259	4.15382	1	0.392568	69.2291
Annotation Cluster 19	Enrichment Score: 1.862015289396638
Category	Term	Count	%	PValue	Genes	List Total	Pop Hits	Pop Total	Fold Enrichment	Bonferroni	Benjamini	FDR
GOTERM_BP_FAT	GO:0002889~regulation of immunoglobulin mediated immune response	5	3.67647	8.74511e-05	6907262, 6764049, 6764038, 6764040, 6762603	114	28	13259	20.7691	0.0968666	0.00207712	0.140766
GOTERM_BP_FAT	GO:0002712~regulation of B cell mediated immunity	5	3.67647	8.74511e-05	6907262, 6764049, 6764038, 6764040, 6762603	114	28	13259	20.7691	0.0968666	0.00207712	0.140766
GOTERM_BP_FAT	GO:0002891~positive regulation of immunoglobulin mediated immune response	4	2.94118	0.000125384	6907262, 6764049, 6764040, 6762603	114	12	13259	38.769	0.135913	0.00280531	0.201766
GOTERM_BP_FAT	GO:0002714~positive regulation of B cell mediated immunity	4	2.94118	0.000125384	6907262, 6764049, 6764040, 6762603	114	12	13259	38.769	0.135913	0.00280531	0.201766
GOTERM_BP_FAT	GO:0042981~regulation of apoptosis	11	8.08824	0.0187014	6913270, 6907262, 6769597, 6764049, 6861341, 7002980, 6751344, 6799897, 6999456, 6764040, 6762603	114	549	13259	2.33038	1	0.157873	26.2197
GOTERM_BP_FAT	GO:0043067~regulation of programmed cell death	11	8.08824	0.0202295	6913270, 6907262, 6769597, 6764049, 6861341, 7002980, 6751344, 6799897, 6999456, 6764040, 6762603	114	556	13259	2.30104	1	0.168535	28.0487
GOTERM_BP_FAT	GO:0010941~regulation of cell death	11	8.08824	0.0209118	6913270, 6907262, 6769597, 6764049, 6861341, 7002980, 6751344, 6799897, 6999456, 6764040, 6762603	114	559	13259	2.28869	1	0.171338	28.8515
GOTERM_BP_FAT	GO:0043066~negative regulation of apoptosis	6	4.41176	0.0528145	6913270, 6769597, 6764049, 6861341, 6799897, 6999456	114	238	13259	2.93211	1	0.326376	58.2712
GOTERM_BP_FAT	GO:0043069~negative regulation of programmed cell death	6	4.41176	0.056766	6913270, 6769597, 6764049, 6861341, 6799897, 6999456	114	243	13259	2.87178	1	0.341435	60.9886
GOTERM_BP_FAT	GO:0060548~negative regulation of cell death	6	4.41176	0.0575764	6913270, 6769597, 6764049, 6861341, 6799897, 6999456	114	244	13259	2.86001	1	0.343774	61.5249
GOTERM_BP_FAT	GO:0043065~positive regulation of apoptosis	5	3.67647	0.158345	6913270, 6907262, 6751344, 6764040, 6762603	114	246	13259	2.36396	1	0.631806	93.7751
GOTERM_BP_FAT	GO:0043068~positive regulation of programmed cell death	5	3.67647	0.161587	6913270, 6907262, 6751344, 6764040, 6762603	114	248	13259	2.3449	1	0.638126	94.1504
GOTERM_BP_FAT	GO:0010942~positive regulation of cell death	5	3.67647	0.164854	6913270, 6907262, 6751344, 6764040, 6762603	114	250	13259	2.32614	1	0.644367	94.5069
GOTERM_BP_FAT	GO:0012502~induction of programmed cell death	3	2.20588	0.411771	6913270, 6907262, 6764040	114	165	13259	2.11467	1	0.927158	99.9806
GOTERM_BP_FAT	GO:0006917~induction of apoptosis	3	2.20588	0.411771	6913270, 6907262, 6764040	114	165	13259	2.11467	1	0.927158	99.9806
Annotation Cluster 20	Enrichment Score: 1.8537282988728712
Category	Term	Count	%	PValue	Genes	List Total	Pop Hits	Pop Total	Fold Enrichment	Bonferroni	Benjamini	FDR
INTERPRO	IPR013781:Glycoside hydrolase, subgroup, catalytic core	4	2.94118	0.00195982	6989553, 6815345, 6942192, 6753247	129	34	17431	15.8969	0.491759	0.106671	2.64177
GOTERM_BP_FAT	GO:0006022~aminoglycan metabolic process	4	2.94118	0.00983787	6989553, 6815345, 6872204, 6753247	114	52	13259	8.94669	0.99999	0.0969054	14.7212
GOTERM_BP_FAT	GO:0005976~polysaccharide metabolic process	4	2.94118	0.043835	6989553, 6815345, 6872204, 6753247	114	92	13259	5.05683	1	0.29237	51.422
GOTERM_BP_FAT	GO:0030203~glycosaminoglycan metabolic process	3	2.20588	0.0455145	6989553, 6815345, 6872204	114	40	13259	8.72303	1	0.296998	52.7782
Annotation Cluster 21	Enrichment Score: 1.7731633502948279
Category	Term	Count	%	PValue	Genes	List Total	Pop Hits	Pop Total	Fold Enrichment	Bonferroni	Benjamini	FDR
INTERPRO	IPR018503:Tetraspanin, conserved site	3	2.20588	0.0132868	6907971, 6966960, 6957185	129	24	17431	16.8905	0.990094	0.401147	16.6854
INTERPRO	IPR000301:Tetraspanin, subgroup	3	2.20588	0.0166573	6907971, 6966960, 6957185	129	27	17431	15.0138	0.996958	0.409529	20.4867
INTERPRO	IPR018499:Tetraspanin	3	2.20588	0.0216514	6907971, 6966960, 6957185	129	31	17431	13.0765	0.999475	0.39556	25.8243
Annotation Cluster 22	Enrichment Score: 1.5399497117528091
Category	Term	Count	%	PValue	Genes	List Total	Pop Hits	Pop Total	Fold Enrichment	Bonferroni	Benjamini	FDR
GOTERM_MF_FAT	GO:0030246~carbohydrate binding	8	5.88235	0.00991018	6966808, 6977797, 6964380, 6946055, 6957410, 6941183, 6872204, 6762603	100	313	12995	3.32141	0.922666	0.306261	12.1858
GOTERM_MF_FAT	GO:0030247~polysaccharide binding	5	3.67647	0.0164798	6964380, 6946055, 6957410, 6872204, 6762603	100	128	12995	5.07617	0.986026	0.347575	19.4917
GOTERM_MF_FAT	GO:0001871~pattern binding	5	3.67647	0.0164798	6964380, 6946055, 6957410, 6872204, 6762603	100	128	12995	5.07617	0.986026	0.347575	19.4917
GOTERM_MF_FAT	GO:0005539~glycosaminoglycan binding	4	2.94118	0.0562917	6964380, 6946055, 6872204, 6762603	100	114	12995	4.55965	1	0.629415	53.0431
GOTERM_MF_FAT	GO:0008201~heparin binding	3	2.20588	0.131772	6964380, 6946055, 6762603	100	83	12995	4.69699	1	0.808075	84.1754
Annotation Cluster 23	Enrichment Score: 1.5219199903230052
Category	Term	Count	%	PValue	Genes	List Total	Pop Hits	Pop Total	Fold Enrichment	Bonferroni	Benjamini	FDR
SP_PIR_KEYWORDS	sh3 domain	6	4.41176	0.0186714	6791063, 6828480, 6847190, 6990263, 6911337, 6849951	133	204	17648	3.9027	0.975597	0.116415	20.9947
INTERPRO	IPR001452:Src homology-3 domain	6	4.41176	0.0197929	6791063, 6828480, 6847190, 6990263, 6911337, 6849951	129	211	17431	3.84239	0.998989	0.388993	23.8781
UP_SEQ_FEATURE	domain:SH3	5	3.67647	0.0426803	6791063, 6828480, 6847190, 6911337, 6849951	129	163	15909	3.78299	1	0.640428	46.3378
SMART	SM00326:SH3	6	4.41176	0.0518088	6791063, 6828480, 6847190, 6990263, 6911337, 6849951	87	211	8965	2.93022	0.988538	0.59088	43.5058
Annotation Cluster 24	Enrichment Score: 1.5104499536706757
Category	Term	Count	%	PValue	Genes	List Total	Pop Hits	Pop Total	Fold Enrichment	Bonferroni	Benjamini	FDR
GOTERM_BP_FAT	GO:0050865~regulation of cell activation	9	6.61765	3.98396e-05	6855018, 6764049, 6999249, 6861341, 6786249, 6764038, 6751344, 6957144, 6762603	114	149	13259	7.02526	0.0453534	0.00103089	0.0641508
GOTERM_BP_FAT	GO:0050867~positive regulation of cell activation	7	5.14706	0.000166727	6855018, 6764049, 6999249, 6861341, 6786249, 6751344, 6762603	114	96	13259	8.48072	0.176551	0.00352565	0.268212
GOTERM_BP_FAT	GO:0045621~positive regulation of lymphocyte differentiation	5	3.67647	0.00019043	6855018, 6999249, 6861341, 6751344, 6762603	114	34	13259	17.104	0.198982	0.00395417	0.306288
GOTERM_BP_FAT	GO:0002694~regulation of leukocyte activation	8	5.88235	0.000258648	6855018, 6764049, 6999249, 6861341, 6764038, 6751344, 6957144, 6762603	114	147	13259	6.32963	0.260192	0.00492821	0.415795
GOTERM_BP_FAT	GO:0051249~regulation of lymphocyte activation	7	5.14706	0.00115781	6855018, 6999249, 6861341, 6764038, 6751344, 6957144, 6762603	114	138	13259	5.89963	0.740663	0.0171541	1.84867
KEGG_PATHWAY	mmu04666:Fc gamma R-mediated phagocytosis	7	5.14706	0.00118072	6907262, 6935490, 6911337, 6764038, 6751344, 6799897, 6762603	72	96	5677	5.74928	0.0901845	0.0156288	1.24813
GOTERM_BP_FAT	GO:0002696~positive regulation of leukocyte activation	6	4.41176	0.00123591	6855018, 6764049, 6999249, 6861341, 6751344, 6762603	114	94	13259	7.42385	0.763245	0.0180718	1.97222
GOTERM_BP_FAT	GO:0045619~regulation of lymphocyte differentiation	5	3.67647	0.00130605	6855018, 6999249, 6861341, 6751344, 6762603	114	56	13259	10.3846	0.781843	0.0186213	2.08304
GOTERM_BP_FAT	GO:0045582~positive regulation of T cell differentiation	4	2.94118	0.00249712	6855018, 6999249, 6861341, 6762603	114	32	13259	14.5384	0.945676	0.0321982	3.94717
GOTERM_MF_FAT	GO:0042287~MHC protein binding	3	2.20588	0.00302167	6855018, 6861341, 6957144	100	11	12995	35.4409	0.540559	0.121575	3.87152
GOTERM_BP_FAT	GO:0002683~negative regulation of immune system process	5	3.67647	0.00363915	6861341, 6764038, 6751344, 6957144, 6762603	114	74	13259	7.85858	0.985698	0.0446432	5.70323
GOTERM_BP_FAT	GO:0051251~positive regulation of lymphocyte activation	5	3.67647	0.00728537	6855018, 6999249, 6861341, 6751344, 6762603	114	90	13259	6.4615	0.9998	0.0772191	11.1105
GOTERM_BP_FAT	GO:0045580~regulation of T cell differentiation	4	2.94118	0.00744301	6855018, 6999249, 6861341, 6762603	114	47	13259	9.89847	0.999834	0.0781212	11.3376
GOTERM_BP_FAT	GO:0051250~negative regulation of lymphocyte activation	4	2.94118	0.00883265	6861341, 6764038, 6751344, 6957144	114	50	13259	9.30456	0.999968	0.0904664	13.316
GOTERM_BP_FAT	GO:0002695~negative regulation of leukocyte activation	4	2.94118	0.0093273	6861341, 6764038, 6751344, 6957144	114	51	13259	9.12212	0.999982	0.0936721	14.0102
GOTERM_BP_FAT	GO:0050866~negative regulation of cell activation	4	2.94118	0.0093273	6861341, 6764038, 6751344, 6957144	114	51	13259	9.12212	0.999982	0.0936721	14.0102
GOTERM_BP_FAT	GO:0051094~positive regulation of developmental process	7	5.14706	0.00997026	6855018, 6768985, 6999249, 6861341, 6751344, 6847972, 6762603	114	214	13259	3.80444	0.999991	0.0973319	14.9047
GOTERM_BP_FAT	GO:0050863~regulation of T cell activation	5	3.67647	0.0123716	6855018, 6999249, 6861341, 6957144, 6762603	114	105	13259	5.53843	0.999999	0.114739	18.169
GOTERM_BP_FAT	GO:0032844~regulation of homeostatic process	4	2.94118	0.0138645	6764049, 6998397, 6751344, 6762603	114	59	13259	7.88522	1	0.12578	20.1388
GOTERM_BP_FAT	GO:0045597~positive regulation of cell differentiation	6	4.41176	0.0169256	6855018, 6999249, 6861341, 6751344, 6847972, 6762603	114	175	13259	3.98767	1	0.14818	24.0395
GOTERM_BP_FAT	GO:0050870~positive regulation of T cell activation	4	2.94118	0.0172347	6855018, 6999249, 6861341, 6762603	114	64	13259	7.26919	1	0.148488	24.4232
GOTERM_BP_FAT	GO:0050777~negative regulation of immune response	3	2.20588	0.0204779	6764038, 6751344, 6762603	114	26	13259	13.42	1	0.169244	28.3419
GOTERM_BP_FAT	GO:0045860~positive regulation of protein kinase activity	5	3.67647	0.0209295	6999249, 6861341, 6869570, 6750546, 6762603	114	123	13259	4.72793	1	0.17029	28.8722
GOTERM_BP_FAT	GO:0033674~positive regulation of kinase activity	5	3.67647	0.0244237	6999249, 6861341, 6869570, 6750546, 6762603	114	129	13259	4.50802	1	0.192154	32.8526
GOTERM_BP_FAT	GO:0051347~positive regulation of transferase activity	5	3.67647	0.0275901	6999249, 6861341, 6869570, 6750546, 6762603	114	134	13259	4.33981	1	0.209026	36.2782
GOTERM_BP_FAT	GO:0030888~regulation of B cell proliferation	3	2.20588	0.0285042	6764038, 6751344, 6762603	114	31	13259	11.2555	1	0.213877	37.2362
GOTERM_BP_FAT	GO:0002521~leukocyte differentiation	5	3.67647	0.0316998	6827944, 6999249, 6861341, 6879020, 6762603	114	140	13259	4.15382	1	0.232244	40.4802
GOTERM_BP_FAT	GO:0007243~protein kinase cascade	6	4.41176	0.0505237	6791451, 6861341, 6786249, 6869570, 6750546, 6762603	114	235	13259	2.96954	1	0.317691	56.6155
GOTERM_BP_FAT	GO:0008283~cell proliferation	6	4.41176	0.0600473	6964382, 6768985, 6861341, 6964380, 6750546, 6762603	114	247	13259	2.82527	1	0.352476	63.118
GOTERM_BP_FAT	GO:0000187~activation of MAPK activity	3	2.20588	0.0653425	6861341, 6869570, 6762603	114	49	13259	7.12084	1	0.374123	66.3259
GOTERM_BP_FAT	GO:0000165~MAPKKK cascade	4	2.94118	0.0720522	6861341, 6869570, 6750546, 6762603	114	113	13259	4.11706	1	0.395634	70.0155
GOTERM_BP_FAT	GO:0045859~regulation of protein kinase activity	5	3.67647	0.0734513	6999249, 6861341, 6869570, 6750546, 6762603	114	185	13259	3.14343	1	0.399975	70.7354
GOTERM_BP_FAT	GO:0050864~regulation of B cell activation	3	2.20588	0.0773877	6764038, 6751344, 6762603	114	54	13259	6.4615	1	0.415037	72.675
GOTERM_BP_FAT	GO:0043549~regulation of kinase activity	5	3.67647	0.080448	6999249, 6861341, 6869570, 6750546, 6762603	114	191	13259	3.04469	1	0.424213	74.0989
GOTERM_BP_FAT	GO:0043406~positive regulation of MAP kinase activity	3	2.20588	0.0874844	6861341, 6869570, 6762603	114	58	13259	6.01588	1	0.443463	77.1132
GOTERM_BP_FAT	GO:0051338~regulation of transferase activity	5	3.67647	0.0890149	6999249, 6861341, 6869570, 6750546, 6762603	114	198	13259	2.93705	1	0.447612	77.7237
GOTERM_MF_FAT	GO:0019899~enzyme binding	5	3.67647	0.0974878	6791451, 6999249, 6869570, 6852235, 6762603	100	229	12995	2.83734	1	0.76881	73.7711
GOTERM_BP_FAT	GO:0042325~regulation of phosphorylation	6	4.41176	0.0986455	6999249, 6861341, 6911337, 6869570, 6750546, 6762603	114	287	13259	2.43151	1	0.478215	81.2285
GOTERM_BP_FAT	GO:0048585~negative regulation of response to stimulus	3	2.20588	0.106018	6764038, 6751344, 6762603	114	65	13259	5.36802	1	0.498826	83.5546
GOTERM_BP_FAT	GO:0051174~regulation of phosphorus metabolic process	6	4.41176	0.111041	6999249, 6861341, 6911337, 6869570, 6750546, 6762603	114	298	13259	2.34175	1	0.514081	84.9814
GOTERM_BP_FAT	GO:0019220~regulation of phosphate metabolic process	6	4.41176	0.111041	6999249, 6861341, 6911337, 6869570, 6750546, 6762603	114	298	13259	2.34175	1	0.514081	84.9814
GOTERM_BP_FAT	GO:0044093~positive regulation of molecular function	6	4.41176	0.119307	6768985, 6999249, 6861341, 6869570, 6750546, 6762603	114	305	13259	2.28801	1	0.539258	87.0795
GOTERM_BP_FAT	GO:0050670~regulation of lymphocyte proliferation	3	2.20588	0.142807	6764038, 6751344, 6762603	114	78	13259	4.47335	1	0.601721	91.6423
GOTERM_BP_FAT	GO:0032944~regulation of mononuclear cell proliferation	3	2.20588	0.142807	6764038, 6751344, 6762603	114	78	13259	4.47335	1	0.601721	91.6423
GOTERM_BP_FAT	GO:0070663~regulation of leukocyte proliferation	3	2.20588	0.148687	6764038, 6751344, 6762603	114	80	13259	4.36151	1	0.610306	92.5194
GOTERM_BP_FAT	GO:0043405~regulation of MAP kinase activity	3	2.20588	0.157597	6861341, 6869570, 6762603	114	83	13259	4.20387	1	0.631742	93.6855
GOTERM_BP_FAT	GO:0043085~positive regulation of catalytic activity	5	3.67647	0.181538	6999249, 6861341, 6869570, 6750546, 6762603	114	260	13259	2.23667	1	0.679685	96.0312
GOTERM_BP_FAT	GO:0008284~positive regulation of cell proliferation	5	3.67647	0.223669	6769597, 6999249, 6911337, 6762603, 6784345	114	284	13259	2.04766	1	0.747986	98.3058
GOTERM_BP_FAT	GO:0007242~intracellular signaling cascade	11	8.08824	0.248455	6807007, 6791451, 6861341, 6786249, 6911337, 6869570, 6751344, 6799897, 6852235, 6750546, 6762603	114	911	13259	1.40437	1	0.784204	98.9954
KEGG_PATHWAY	mmu05210:Colorectal cancer	3	2.20588	0.292358	6913270, 6999249, 6799897	72	86	5677	2.75048	1	0.627697	97.4687
GOTERM_BP_FAT	GO:0006468~protein amino acid phosphorylation	8	5.88235	0.297421	6913270, 6999249, 6861341, 6911337, 6869570, 6799897, 6861358, 6762603	114	635	13259	1.46529	1	0.841837	99.6606
GOTERM_BP_FAT	GO:0016310~phosphorylation	8	5.88235	0.403484	6913270, 6999249, 6861341, 6911337, 6869570, 6799897, 6861358, 6762603	114	711	13259	1.30866	1	0.922793	99.9757
GOTERM_BP_FAT	GO:0006796~phosphate metabolic process	8	5.88235	0.602745	6913270, 6999249, 6861341, 6911337, 6869570, 6799897, 6861358, 6762603	114	858	13259	1.08445	1	0.98692	100
GOTERM_BP_FAT	GO:0006793~phosphorus metabolic process	8	5.88235	0.602745	6913270, 6999249, 6861341, 6911337, 6869570, 6799897, 6861358, 6762603	114	858	13259	1.08445	1	0.98692	100
SP_PIR_KEYWORDS	kinase	6	4.41176	0.611132	6913270, 6999249, 6911337, 6799897, 6861358, 6959584	133	705	17648	1.12929	1	0.961779	99.9993
SP_PIR_KEYWORDS	transferase	8	5.88235	0.900469	6913270, 6886045, 6933625, 6999249, 6954269, 6911337, 6799897, 6861358	133	1383	17648	0.767559	1	0.999082	100
GOTERM_BP_FAT	GO:0010605~negative regulation of macromolecule metabolic process	3	2.20588	0.930808	6751344, 6957144, 6762603	114	501	13259	0.696449	1	0.999992	100
GOTERM_CC_FAT	GO:0005794~Golgi apparatus	4	2.94118	0.959211	6886045, 6861341, 6911337, 6869570	117	682	12316	0.61739	1	0.999988	100
Annotation Cluster 25	Enrichment Score: 1.451197753371873
Category	Term	Count	%	PValue	Genes	List Total	Pop Hits	Pop Total	Fold Enrichment	Bonferroni	Benjamini	FDR
SP_PIR_KEYWORDS	chemotaxis	4	2.94118	0.0107344	6957059, 6790290, 6789420, 6790294	133	61	17648	8.7011	0.880699	0.0847772	12.6229
KEGG_PATHWAY	mmu04062:Chemokine signaling pathway	7	5.14706	0.0237916	6791451, 6790290, 6911337, 6799897, 6999456, 6789420, 6790294	72	179	5677	3.08341	0.854319	0.113431	22.585
GOTERM_MF_FAT	GO:0008009~chemokine activity	3	2.20588	0.0321899	6790290, 6789420, 6790294	100	37	12995	10.5365	0.999777	0.503782	34.7473
GOTERM_MF_FAT	GO:0042379~chemokine receptor binding	3	2.20588	0.0338126	6790290, 6789420, 6790294	100	38	12995	10.2592	0.999855	0.493388	36.1604
SP_PIR_KEYWORDS	cytokine	5	3.67647	0.0403107	6790290, 6751344, 6789420, 6790294, 6784345	133	172	17648	3.85732	0.999698	0.20673	40.2166
GOTERM_CC_FAT	GO:0005615~extracellular space	10	7.35294	0.041614	6759664, 6769597, 6855051, 6998397, 6790290, 6789420, 6806245, 6790294, 6784345, 6753247	117	490	12316	2.14826	0.997608	0.350218	39.5141
GOTERM_MF_FAT	GO:0005125~cytokine activity	4	2.94118	0.148921	6790290, 6789420, 6790294, 6784345	100	175	12995	2.97029	1	0.834998	87.802
Annotation Cluster 26	Enrichment Score: 1.4000643319805748
Category	Term	Count	%	PValue	Genes	List Total	Pop Hits	Pop Total	Fold Enrichment	Bonferroni	Benjamini	FDR
GOTERM_BP_FAT	GO:0001516~prostaglandin biosynthetic process	3	2.20588	0.00309825	6861341, 6954269, 6945584	114	10	13259	34.8921	0.973085	0.0389472	4.87528
GOTERM_BP_FAT	GO:0046457~prostanoid biosynthetic process	3	2.20588	0.00309825	6861341, 6954269, 6945584	114	10	13259	34.8921	0.973085	0.0389472	4.87528
GOTERM_BP_FAT	GO:0006693~prostaglandin metabolic process	3	2.20588	0.00612747	6861341, 6954269, 6945584	114	14	13259	24.9229	0.999223	0.0671577	9.42569
GOTERM_BP_FAT	GO:0006692~prostanoid metabolic process	3	2.20588	0.00612747	6861341, 6954269, 6945584	114	14	13259	24.9229	0.999223	0.0671577	9.42569
GOTERM_BP_FAT	GO:0046456~icosanoid biosynthetic process	3	2.20588	0.0204779	6861341, 6954269, 6945584	114	26	13259	13.42	1	0.169244	28.3419
GOTERM_BP_FAT	GO:0006636~unsaturated fatty acid biosynthetic process	3	2.20588	0.0219946	6861341, 6954269, 6945584	114	27	13259	12.923	1	0.177009	30.1084
GOTERM_BP_FAT	GO:0006690~icosanoid metabolic process	3	2.20588	0.0320127	6861341, 6954269, 6945584	114	33	13259	10.5734	1	0.232847	40.7892
GOTERM_BP_FAT	GO:0033559~unsaturated fatty acid metabolic process	3	2.20588	0.0356816	6861341, 6954269, 6945584	114	35	13259	9.96917	1	0.253174	44.3024
GOTERM_BP_FAT	GO:0006633~fatty acid biosynthetic process	3	2.20588	0.148687	6861341, 6954269, 6945584	114	80	13259	4.36151	1	0.610306	92.5194
GOTERM_BP_FAT	GO:0016053~organic acid biosynthetic process	3	2.20588	0.335548	6861341, 6954269, 6945584	114	140	13259	2.49229	1	0.877297	99.8618
GOTERM_BP_FAT	GO:0046394~carboxylic acid biosynthetic process	3	2.20588	0.335548	6861341, 6954269, 6945584	114	140	13259	2.49229	1	0.877297	99.8618
GOTERM_BP_FAT	GO:0008610~lipid biosynthetic process	4	2.94118	0.437242	6861341, 6954269, 6945584, 6815345	114	284	13259	1.63813	1	0.940044	99.9905
GOTERM_BP_FAT	GO:0006631~fatty acid metabolic process	3	2.20588	0.463974	6861341, 6954269, 6945584	114	183	13259	1.90667	1	0.952145	99.9957
Annotation Cluster 27	Enrichment Score: 1.383615323935002
Category	Term	Count	%	PValue	Genes	List Total	Pop Hits	Pop Total	Fold Enrichment	Bonferroni	Benjamini	FDR
KEGG_PATHWAY	mmu04664:Fc epsilon RI signaling pathway	5	3.67647	0.0181427	6764049, 6911337, 6751344, 6799897, 6779961	72	81	5677	4.86711	0.768862	0.0930332	17.6876
UP_SEQ_FEATURE	domain:SH2	4	2.94118	0.0360278	6791451, 6911337, 6751344, 6779961	129	90	15909	5.48114	1	0.595755	40.7637
SP_PIR_KEYWORDS	SH2 domain	4	2.94118	0.0421332	6791451, 6911337, 6751344, 6779961	133	103	17648	5.15308	0.999792	0.209872	41.6207
INTERPRO	IPR000980:SH2 motif	4	2.94118	0.0484185	6791451, 6911337, 6751344, 6779961	129	111	17431	4.86933	1	0.575192	49.2027
SMART	SM00252:SH2	4	2.94118	0.0905624	6791451, 6911337, 6751344, 6779961	87	111	8965	3.71337	0.999656	0.630924	63.9027
Annotation Cluster 28	Enrichment Score: 1.198182990286267
Category	Term	Count	%	PValue	Genes	List Total	Pop Hits	Pop Total	Fold Enrichment	Bonferroni	Benjamini	FDR
UP_SEQ_FEATURE	metal ion-binding site:Iron (heme axial ligand)	5	3.67647	0.00835897	6877990, 6945584, 7015521, 6985924, 6900734	129	99	15909	6.22856	0.98049	0.261278	11.2894
SP_PIR_KEYWORDS	iron	8	5.88235	0.0101939	6962930, 6998397, 6877990, 6945584, 7015521, 6750546, 6985924, 6900734	133	319	17648	3.32769	0.867146	0.0876671	12.0242
GOTERM_MF_FAT	GO:0005506~iron ion binding	8	5.88235	0.0150785	6962930, 6998397, 6877990, 6945584, 7015521, 6750546, 6985924, 6900734	100	340	12995	3.05765	0.979853	0.351994	17.9822
SP_PIR_KEYWORDS	heme	5	3.67647	0.0219961	6877990, 6945584, 7015521, 6985924, 6900734	133	142	17648	4.67224	0.987495	0.131808	24.2768
SP_PIR_KEYWORDS	electron transport	4	2.94118	0.0381703	6877990, 7015521, 6985924, 6900734	133	99	17648	5.36128	0.999532	0.201879	38.5279
GOTERM_BP_FAT	GO:0022900~electron transport chain	4	2.94118	0.0690811	6877990, 7015521, 6985924, 6900734	114	111	13259	4.19124	1	0.387714	68.4311
SP_PIR_KEYWORDS	oxidoreductase	7	5.14706	0.2535	6962930, 6877990, 6945584, 7015521, 6985924, 6775561, 6900734	133	569	17648	1.63241	1	0.746225	97.4148
SP_PIR_KEYWORDS	nadp	3	2.20588	0.287136	7015521, 6985924, 6775561	133	142	17648	2.80335	1	0.787887	98.5474
GOTERM_BP_FAT	GO:0006091~generation of precursor metabolites and energy	4	2.94118	0.380011	6877990, 7015521, 6985924, 6900734	114	259	13259	1.79625	1	0.908395	99.9547
GOTERM_BP_FAT	GO:0055114~oxidation reduction	7	5.14706	0.505854	6962930, 6877990, 6945584, 7015521, 6985924, 6775561, 6900734	114	667	13259	1.22061	1	0.965463	99.9988
Annotation Cluster 29	Enrichment Score: 1.190393287384873
Category	Term	Count	%	PValue	Genes	List Total	Pop Hits	Pop Total	Fold Enrichment	Bonferroni	Benjamini	FDR
GOTERM_MF_FAT	GO:0019900~kinase binding	4	2.94118	0.0270232	6791451, 6999249, 6852235, 6762603	100	85	12995	6.11529	0.999124	0.472733	30.0531
GOTERM_MF_FAT	GO:0019899~enzyme binding	5	3.67647	0.0974878	6791451, 6999249, 6869570, 6852235, 6762603	100	229	12995	2.83734	1	0.76881	73.7711
GOTERM_MF_FAT	GO:0019901~protein kinase binding	3	2.20588	0.10189	6791451, 6999249, 6762603	100	71	12995	5.49085	1	0.748648	75.3923
Annotation Cluster 30	Enrichment Score: 1.1215284693277736
Category	Term	Count	%	PValue	Genes	List Total	Pop Hits	Pop Total	Fold Enrichment	Bonferroni	Benjamini	FDR
GOTERM_BP_FAT	GO:0001501~skeletal system development	8	5.88235	0.00967034	6913270, 6759664, 6989553, 6769597, 6999249, 6946055, 6847972, 6815345	114	278	13259	3.34696	0.999988	0.0961377	14.4885
GOTERM_BP_FAT	GO:0001649~osteoblast differentiation	3	2.20588	0.0584524	6759664, 6769597, 6946055	114	46	13259	7.58524	1	0.346402	62.097
GOTERM_BP_FAT	GO:0001503~ossification	3	2.20588	0.222164	6759664, 6769597, 6946055	114	104	13259	3.35501	1	0.748581	98.2521
GOTERM_BP_FAT	GO:0060348~bone development	3	2.20588	0.259997	6759664, 6769597, 6946055	114	116	13259	3.00794	1	0.798455	99.2171
Annotation Cluster 31	Enrichment Score: 1.1052390994230996
Category	Term	Count	%	PValue	Genes	List Total	Pop Hits	Pop Total	Fold Enrichment	Bonferroni	Benjamini	FDR
SP_PIR_KEYWORDS	glycosidase	5	3.67647	0.00229604	6989553, 6777309, 6977797, 6777310, 6815345, 6942192	133	74	17648	8.96566	0.36418	0.0235519	2.83312
KEGG_PATHWAY	mmu00511:Other glycan degradation	3	2.20588	0.0165265	6989553, 6977797, 6815345	72	16	5677	14.7839	0.73636	0.105149	16.2358
GOTERM_BP_FAT	GO:0050877~neurological system process	5	3.67647	0.999757	6989553, 6977797, 6957185, 6815345, 6896524	114	1646	13259	0.353302	1	1	100
GOTERM_BP_FAT	GO:0050890~cognition	3	2.20588	0.99997	6989553, 6977797, 6815345	114	1449	13259	0.240801	1	1	100
Annotation Cluster 32	Enrichment Score: 1.060467182982828
Category	Term	Count	%	PValue	Genes	List Total	Pop Hits	Pop Total	Fold Enrichment	Bonferroni	Benjamini	FDR
GOTERM_MF_FAT	GO:0046983~protein dimerization activity	7	5.14706	0.0453422	6913270, 6989553, 6791451, 6768985, 6926165, 6815345, 6861358	100	340	12995	2.67544	0.999993	0.573359	45.4159
GOTERM_MF_FAT	GO:0046982~protein heterodimerization activity	4	2.94118	0.0649416	6913270, 6989553, 6768985, 6815345	100	121	12995	4.29587	1	0.659908	58.359
GOTERM_BP_FAT	GO:0019953~sexual reproduction	6	4.41176	0.223652	6913270, 6989553, 6791451, 6957185, 6815345, 6896524	114	380	13259	1.83643	1	0.749582	98.3052
Annotation Cluster 33	Enrichment Score: 1.0121192665958296
Category	Term	Count	%	PValue	Genes	List Total	Pop Hits	Pop Total	Fold Enrichment	Bonferroni	Benjamini	FDR
GOTERM_BP_FAT	GO:0048878~chemical homeostasis	11	8.08824	0.00106361	6989553, 6769597, 6791451, 6863605, 6998397, 6802349, 6957185, 6750546, 6815345, 6896524, 6762603	114	363	13259	3.52446	0.710549	0.015972	1.69948
GOTERM_BP_FAT	GO:0042592~homeostatic process	13	9.55882	0.00375329	6989553, 6791451, 6911337, 6762603, 6769597, 6863605, 6998397, 6802349, 6750546, 6957185, 6879020, 6815345, 6896524	114	578	13259	2.6159	0.987485	0.045535	5.87706
GOTERM_BP_FAT	GO:0008366~axon ensheathment	4	2.94118	0.00440659	6989553, 6957185, 6815345, 6896524	114	39	13259	11.9289	0.994172	0.0516593	6.86632
GOTERM_BP_FAT	GO:0007272~ensheathment of neurons	4	2.94118	0.00440659	6989553, 6957185, 6815345, 6896524	114	39	13259	11.9289	0.994172	0.0516593	6.86632
GOTERM_BP_FAT	GO:0019228~regulation of action potential in neuron	4	2.94118	0.00659403	6989553, 6957185, 6815345, 6896524	114	45	13259	10.3384	0.999551	0.0707752	10.1081
GOTERM_BP_FAT	GO:0001508~regulation of action potential	4	2.94118	0.0109071	6989553, 6957185, 6815345, 6896524	114	54	13259	8.61533	0.999997	0.104294	16.1924
GOTERM_BP_FAT	GO:0006873~cellular ion homeostasis	7	5.14706	0.0233934	6989553, 6998397, 6957185, 6750546, 6815345, 6896524, 6762603	114	259	13259	3.14343	1	0.186004	31.7012
GOTERM_BP_FAT	GO:0055082~cellular chemical homeostasis	7	5.14706	0.0262275	6989553, 6998397, 6957185, 6750546, 6815345, 6896524, 6762603	114	266	13259	3.06071	1	0.202287	34.8246
GOTERM_BP_FAT	GO:0050801~ion homeostasis	7	5.14706	0.038188	6989553, 6998397, 6957185, 6750546, 6815345, 6896524, 6762603	114	291	13259	2.79776	1	0.265509	46.5889
GOTERM_BP_FAT	GO:0042552~myelination	3	2.20588	0.0395046	6989553, 6957185, 6815345	114	37	13259	9.4303	1	0.271869	47.7545
GOTERM_BP_FAT	GO:0019725~cellular homeostasis	7	5.14706	0.0713318	6989553, 6998397, 6957185, 6750546, 6815345, 6896524, 6762603	114	341	13259	2.38753	1	0.394225	69.6383
GOTERM_BP_FAT	GO:0042391~regulation of membrane potential	4	2.94118	0.0813024	6989553, 6957185, 6815345, 6896524	114	119	13259	3.90948	1	0.425927	74.4838
GOTERM_BP_FAT	GO:0030005~cellular di-, tri-valent inorganic cation homeostasis	4	2.94118	0.102981	6998397, 6750546, 6815345, 6762603	114	132	13259	3.52446	1	0.49189	82.6311
GOTERM_BP_FAT	GO:0055066~di-, tri-valent inorganic cation homeostasis	4	2.94118	0.124794	6998397, 6750546, 6815345, 6762603	114	144	13259	3.23075	1	0.554608	88.3167
GOTERM_BP_FAT	GO:0030003~cellular cation homeostasis	4	2.94118	0.13628	6998397, 6750546, 6815345, 6762603	114	150	13259	3.10152	1	0.585132	90.5561
GOTERM_BP_FAT	GO:0055080~cation homeostasis	4	2.94118	0.202776	6998397, 6750546, 6815345, 6762603	114	182	13259	2.5562	1	0.718967	97.4014
GOTERM_BP_FAT	GO:0019953~sexual reproduction	6	4.41176	0.223652	6913270, 6989553, 6791451, 6957185, 6815345, 6896524	114	380	13259	1.83643	1	0.749582	98.3052
GOTERM_BP_FAT	GO:0019226~transmission of nerve impulse	4	2.94118	0.298377	6989553, 6957185, 6815345, 6896524	114	224	13259	2.07691	1	0.841656	99.668
SP_PIR_KEYWORDS	ion transport	6	4.41176	0.380378	6934119, 6998397, 6966339, 6969753, 7015521, 6750546	133	541	17648	1.47163	1	0.859765	99.7482
GOTERM_BP_FAT	GO:0015674~di-, tri-valent inorganic cation transport	3	2.20588	0.393825	6998397, 6750546, 6762603	114	159	13259	2.19447	1	0.917276	99.9685
GOTERM_CC_FAT	GO:0016023~cytoplasmic membrane-bounded vesicle	5	3.67647	0.550533	6946055, 6998397, 6750546, 6972294, 6815345	117	414	12316	1.27132	1	0.989351	99.9922
GOTERM_BP_FAT	GO:0006811~ion transport	7	5.14706	0.55936	6934119, 6998397, 6966339, 6969753, 7015521, 6750546, 6762603	114	704	13259	1.15646	1	0.979372	99.9998
GOTERM_CC_FAT	GO:0031988~membrane-bounded vesicle	5	3.67647	0.56201	6946055, 6998397, 6750546, 6972294, 6815345	117	420	12316	1.25315	1	0.986987	99.9943
GOTERM_MF_FAT	GO:0046873~metal ion transmembrane transporter activity	3	2.20588	0.648361	6934119, 6998397, 6750546	100	288	12995	1.35365	1	0.996704	99.9999
GOTERM_CC_FAT	GO:0031410~cytoplasmic vesicle	5	3.67647	0.710448	6946055, 6998397, 6750546, 6972294, 6815345	117	508	12316	1.03607	1	0.997167	100
GOTERM_CC_FAT	GO:0031982~vesicle	5	3.67647	0.726195	6946055, 6998397, 6750546, 6972294, 6815345	117	519	12316	1.01411	1	0.997351	100
GOTERM_BP_FAT	GO:0006812~cation transport	4	2.94118	0.813112	6934119, 6998397, 6750546, 6762603	114	508	13259	0.915803	1	0.999501	100
GOTERM_BP_FAT	GO:0030001~metal ion transport	3	2.20588	0.89033	6998397, 6750546, 6762603	114	436	13259	0.800278	1	0.999946	100
GOTERM_BP_FAT	GO:0050877~neurological system process	5	3.67647	0.999757	6989553, 6977797, 6957185, 6815345, 6896524	114	1646	13259	0.353302	1	1	100
Annotation Cluster 34	Enrichment Score: 0.9813000642827007
Category	Term	Count	%	PValue	Genes	List Total	Pop Hits	Pop Total	Fold Enrichment	Bonferroni	Benjamini	FDR
KEGG_PATHWAY	mmu05200:Pathways in cancer	9	6.61765	0.0464523	6913270, 6769597, 6791451, 6999249, 6799897, 6847972, 6879020, 6861358, 6917120	72	322	5677	2.2038	0.977747	0.190553	39.6905
KEGG_PATHWAY	mmu05212:Pancreatic cancer	4	2.94118	0.060628	6913270, 6791451, 6999249, 6799897	72	72	5677	4.3804	0.993286	0.231521	48.5681
KEGG_PATHWAY	mmu05220:Chronic myeloid leukemia	4	2.94118	0.0690215	6913270, 6999249, 6799897, 6847972	72	76	5677	4.14985	0.996725	0.248795	53.2488
SP_PIR_KEYWORDS	kinase	6	4.41176	0.611132	6913270, 6999249, 6911337, 6799897, 6861358, 6959584	133	705	17648	1.12929	1	0.961779	99.9993
Annotation Cluster 35	Enrichment Score: 0.956668491138779
Category	Term	Count	%	PValue	Genes	List Total	Pop Hits	Pop Total	Fold Enrichment	Bonferroni	Benjamini	FDR
GOTERM_MF_FAT	GO:0030246~carbohydrate binding	8	5.88235	0.00991018	6966808, 6977797, 6964380, 6946055, 6957410, 6941183, 6872204, 6762603	100	313	12995	3.32141	0.922666	0.306261	12.1858
SP_PIR_KEYWORDS	Lectin	3	2.20588	0.347658	6966808, 6957410, 6941183	133	164	17648	2.42729	1	0.833131	99.5209
GOTERM_MF_FAT	GO:0005529~sugar binding	3	2.20588	0.391526	6966808, 6957410, 6941183	100	177	12995	2.20254	1	0.979121	99.8469
Annotation Cluster 36	Enrichment Score: 0.8481447036679228
Category	Term	Count	%	PValue	Genes	List Total	Pop Hits	Pop Total	Fold Enrichment	Bonferroni	Benjamini	FDR
SP_PIR_KEYWORDS	inflammatory response	7	5.14706	2.39726e-05	6809655, 6855051, 6957410, 7020802, 7013185, 6806245, 6790294	133	77	17648	12.0629	0.00471153	0.000429241	0.0299687
UP_SEQ_FEATURE	repeat:LRR 17	3	2.20588	0.0321478	6809655, 7020802, 7013185	129	35	15909	10.5708	1	0.573178	37.2687
UP_SEQ_FEATURE	repeat:LRR 16	3	2.20588	0.0429498	6809655, 7020802, 7013185	129	41	15909	9.02382	1	0.624847	46.553
UP_SEQ_FEATURE	repeat:LRR 15	3	2.20588	0.0569888	6809655, 7020802, 7013185	129	48	15909	7.70785	1	0.697751	56.7152
UP_SEQ_FEATURE	repeat:LRR 14	3	2.20588	0.0723793	6809655, 7020802, 7013185	129	55	15909	6.72685	1	0.75573	65.7744
UP_SEQ_FEATURE	repeat:LRR 13	3	2.20588	0.0963396	6809655, 7020802, 7013185	129	65	15909	5.69195	1	0.839157	76.4408
UP_SEQ_FEATURE	repeat:LRR 12	3	2.20588	0.132949	6809655, 7020802, 7013185	129	79	15909	4.68325	1	0.916091	86.9429
UP_SEQ_FEATURE	repeat:LRR 11	3	2.20588	0.157893	6809655, 7020802, 7013185	129	88	15909	4.20428	1	0.937911	91.3913
UP_SEQ_FEATURE	repeat:LRR 10	3	2.20588	0.201098	6809655, 7020802, 7013185	129	103	15909	3.59201	1	0.966517	95.9402
UP_SEQ_FEATURE	repeat:LRR 9	3	2.20588	0.257397	6809655, 7020802, 7013185	129	122	15909	3.0326	1	0.983511	98.5691
UP_SEQ_FEATURE	repeat:LRR 8	3	2.20588	0.2902	6809655, 7020802, 7013185	129	133	15909	2.78178	1	0.989879	99.2491
UP_SEQ_FEATURE	repeat:LRR 7	3	2.20588	0.360911	6809655, 7020802, 7013185	129	157	15909	2.35654	1	0.99707	99.832
INTERPRO	IPR001611:Leucine-rich repeat	3	2.20588	0.438118	6809655, 7020802, 7013185	129	202	17431	2.00679	1	0.999524	99.9617
UP_SEQ_FEATURE	repeat:LRR 6	3	2.20588	0.439917	6809655, 7020802, 7013185	129	185	15909	1.99987	1	0.999356	99.9745
UP_SEQ_FEATURE	repeat:LRR 5	3	2.20588	0.487857	6809655, 7020802, 7013185	129	203	15909	1.82255	1	0.999741	99.9929
UP_SEQ_FEATURE	repeat:LRR 4	3	2.20588	0.533189	6809655, 7020802, 7013185	129	221	15909	1.6741	1	0.999895	99.9981
UP_SEQ_FEATURE	repeat:LRR 3	3	2.20588	0.589284	6809655, 7020802, 7013185	129	245	15909	1.51011	1	0.999971	99.9997
SP_PIR_KEYWORDS	leucine-rich repeat	3	2.20588	0.612392	6809655, 7020802, 7013185	133	275	17648	1.44755	1	0.96001	99.9993
UP_SEQ_FEATURE	repeat:LRR 2	3	2.20588	0.634178	6809655, 7020802, 7013185	129	266	15909	1.39089	1	0.99999	99.9999
UP_SEQ_FEATURE	repeat:LRR 1	3	2.20588	0.634178	6809655, 7020802, 7013185	129	266	15909	1.39089	1	0.99999	99.9999
Annotation Cluster 37	Enrichment Score: 0.7919330487752753
Category	Term	Count	%	PValue	Genes	List Total	Pop Hits	Pop Total	Fold Enrichment	Bonferroni	Benjamini	FDR
GOTERM_BP_FAT	GO:0032956~regulation of actin cytoskeleton organization	3	2.20588	0.0926731	6935490, 6786249, 6849951	114	60	13259	5.81535	1	0.459768	79.1217
GOTERM_BP_FAT	GO:0032970~regulation of actin filament-based process	3	2.20588	0.0953006	6935490, 6786249, 6849951	114	61	13259	5.72002	1	0.467776	80.0745
GOTERM_BP_FAT	GO:0051493~regulation of cytoskeleton organization	3	2.20588	0.206532	6935490, 6786249, 6849951	114	99	13259	3.52446	1	0.724602	97.5917
GOTERM_BP_FAT	GO:0033043~regulation of organelle organization	3	2.20588	0.37259	6935490, 6786249, 6849951	114	152	13259	2.29553	1	0.903751	99.9452
Annotation Cluster 38	Enrichment Score: 0.5675040106098369
Category	Term	Count	%	PValue	Genes	List Total	Pop Hits	Pop Total	Fold Enrichment	Bonferroni	Benjamini	FDR
KEGG_PATHWAY	mmu05220:Chronic myeloid leukemia	4	2.94118	0.0690215	6913270, 6999249, 6799897, 6847972	72	76	5677	4.14985	0.996725	0.248795	53.2488
GOTERM_BP_FAT	GO:0001701~in utero embryonic development	5	3.67647	0.188366	6913270, 6999249, 6990263, 6847972, 6784345	114	264	13259	2.20278	1	0.691058	96.5322
GOTERM_BP_FAT	GO:0048514~blood vessel morphogenesis	4	2.94118	0.238468	6913270, 6999249, 6835353, 6990263	114	198	13259	2.34964	1	0.769918	98.7574
GOTERM_BP_FAT	GO:0048568~embryonic organ development	4	2.94118	0.328734	6913270, 6892699, 6999249, 6847972	114	237	13259	1.96299	1	0.871866	99.8372
GOTERM_BP_FAT	GO:0001568~blood vessel development	4	2.94118	0.342756	6913270, 6999249, 6835353, 6990263	114	243	13259	1.91452	1	0.882876	99.8841
GOTERM_BP_FAT	GO:0001944~vasculature development	4	2.94118	0.356759	6913270, 6999249, 6835353, 6990263	114	249	13259	1.86839	1	0.893003	99.9181
GOTERM_BP_FAT	GO:0043009~chordate embryonic development	5	3.67647	0.477328	6913270, 6999249, 6990263, 6847972, 6784345	114	417	13259	1.39457	1	0.956558	99.9971
GOTERM_BP_FAT	GO:0009792~embryonic development ending in birth or egg hatching	5	3.67647	0.484761	6913270, 6999249, 6990263, 6847972, 6784345	114	421	13259	1.38132	1	0.958923	99.9977
Annotation Cluster 39	Enrichment Score: 0.4857248254850001
Category	Term	Count	%	PValue	Genes	List Total	Pop Hits	Pop Total	Fold Enrichment	Bonferroni	Benjamini	FDR
GOTERM_MF_FAT	GO:0004857~enzyme inhibitor activity	4	2.94118	0.274286	6882172, 6855051, 6932603, 6797579	100	239	12995	2.1749	1	0.957954	98.4747
GOTERM_MF_FAT	GO:0004866~endopeptidase inhibitor activity	3	2.20588	0.336637	6882172, 6855051, 6797579	100	157	12995	2.48312	1	0.970283	99.5276
GOTERM_MF_FAT	GO:0030414~peptidase inhibitor activity	3	2.20588	0.377972	6882172, 6855051, 6797579	100	172	12995	2.26657	1	0.980474	99.7959
Annotation Cluster 40	Enrichment Score: 0.4577531044778946
Category	Term	Count	%	PValue	Genes	List Total	Pop Hits	Pop Total	Fold Enrichment	Bonferroni	Benjamini	FDR
KEGG_PATHWAY	mmu05221:Acute myeloid leukemia	4	2.94118	0.033914	6791451, 6799897, 6847972, 6879020	72	57	5677	5.53314	0.936721	0.149869	30.7052
GOTERM_BP_FAT	GO:0010604~positive regulation of macromolecule metabolic process	11	8.08824	0.0420281	6769597, 6892699, 6791451, 6911337, 7020802, 6750546, 6847972, 6879020, 6979559, 6764040, 6762603	114	629	13259	2.03399	1	0.283571	49.9221
GOTERM_BP_FAT	GO:0031328~positive regulation of cellular biosynthetic process	10	7.35294	0.0451487	6769597, 6892699, 6791451, 6768985, 7020802, 6750546, 6847972, 6879020, 6979559, 6764040	114	550	13259	2.11467	1	0.296566	52.4859
GOTERM_BP_FAT	GO:0009891~positive regulation of biosynthetic process	10	7.35294	0.0468936	6769597, 6892699, 6791451, 6768985, 7020802, 6750546, 6847972, 6879020, 6979559, 6764040	114	554	13259	2.0994	1	0.303014	53.8653
GOTERM_BP_FAT	GO:0051173~positive regulation of nitrogen compound metabolic process	9	6.61765	0.0794655	6769597, 6892699, 6791451, 6768985, 6750546, 6847972, 6879020, 6979559, 6762603	114	525	13259	1.99383	1	0.421944	73.6495
GOTERM_BP_FAT	GO:0010557~positive regulation of macromolecule biosynthetic process	9	6.61765	0.0821964	6769597, 6892699, 6791451, 7020802, 6750546, 6847972, 6879020, 6979559, 6764040	114	529	13259	1.97876	1	0.426005	74.8808
GOTERM_BP_FAT	GO:0045893~positive regulation of transcription, DNA-dependent	7	5.14706	0.144429	6769597, 6892699, 6791451, 6750546, 6847972, 6879020, 6979559	114	416	13259	1.95709	1	0.604326	91.8934
GOTERM_BP_FAT	GO:0045935~positive regulation of nucleobase, nucleoside, nucleotide and nucleic acid metabolic process	8	5.88235	0.145981	6769597, 6892699, 6791451, 6750546, 6847972, 6879020, 6979559, 6762603	114	511	13259	1.82085	1	0.606704	92.127
GOTERM_BP_FAT	GO:0051254~positive regulation of RNA metabolic process	7	5.14706	0.147896	6769597, 6892699, 6791451, 6750546, 6847972, 6879020, 6979559	114	419	13259	1.94308	1	0.610031	92.4066
GOTERM_BP_FAT	GO:0045941~positive regulation of transcription	7	5.14706	0.220347	6769597, 6892699, 6791451, 6750546, 6847972, 6879020, 6979559	114	476	13259	1.7104	1	0.746982	98.1852
GOTERM_BP_FAT	GO:0010628~positive regulation of gene expression	7	5.14706	0.236969	6769597, 6892699, 6791451, 6750546, 6847972, 6879020, 6979559	114	488	13259	1.66834	1	0.769036	98.7174
GOTERM_BP_FAT	GO:0045944~positive regulation of transcription from RNA polymerase II promoter	5	3.67647	0.364372	6769597, 6892699, 6791451, 6750546, 6847972	114	358	13259	1.6244	1	0.898259	99.9324
SP_PIR_KEYWORDS	DNA binding	3	2.20588	0.566855	6970065, 6879020, 6979559	133	253	17648	1.57342	1	0.94731	99.9971
GOTERM_MF_FAT	GO:0016563~transcription activator activity	3	2.20588	0.588254	6791451, 6847972, 6879020	100	258	12995	1.51105	1	0.997113	99.9991
SP_PIR_KEYWORDS	activator	4	2.94118	0.703147	6892699, 6791451, 6879020, 6979559	133	482	17648	1.10118	1	0.981457	100
GOTERM_BP_FAT	GO:0006357~regulation of transcription from RNA polymerase II promoter	5	3.67647	0.770766	6769597, 6892699, 6791451, 6750546, 6847972	114	611	13259	0.951776	1	0.998836	100
GOTERM_MF_FAT	GO:0003700~transcription factor activity	5	3.67647	0.848606	6892699, 6791451, 6847972, 6879020, 6979559	100	774	12995	0.83947	1	0.999799	100
GOTERM_MF_FAT	GO:0043565~sequence-specific DNA binding	3	2.20588	0.928313	6892699, 6791451, 6879020	100	554	12995	0.7037	1	0.999982	100
GOTERM_BP_FAT	GO:0051252~regulation of RNA metabolic process	8	5.88235	0.972013	6769597, 6892699, 6791451, 6957044, 6750546, 6847972, 6879020, 6979559	114	1461	13259	0.636863	1	1	100
SP_PIR_KEYWORDS	dna-binding	6	4.41176	0.981879	6892699, 6791451, 6970065, 6847972, 6879020, 6979559	133	1395	17648	0.570717	1	0.999983	100
GOTERM_MF_FAT	GO:0030528~transcription regulator activity	5	3.67647	0.984725	6892699, 6791451, 6847972, 6879020, 6979559	100	1199	12995	0.54191	1	1	100
GOTERM_BP_FAT	GO:0006355~regulation of transcription, DNA-dependent	7	5.14706	0.987085	6769597, 6892699, 6791451, 6750546, 6847972, 6879020, 6979559	114	1438	13259	0.566168	1	1	100
SP_PIR_KEYWORDS	transcription regulation	6	4.41176	0.991839	6892699, 6791451, 6970065, 6847972, 6879020, 6979559	133	1540	17648	0.516981	1	0.999997	100
SP_PIR_KEYWORDS	Transcription	6	4.41176	0.997625	6892699, 6791451, 6970065, 6847972, 6879020, 6979559	133	1752	17648	0.454424	1	1	100
GOTERM_MF_FAT	GO:0003677~DNA binding	6	4.41176	0.998407	6892699, 6791451, 6970065, 6847972, 6879020, 6979559	100	1762	12995	0.442509	1	1	100
GOTERM_BP_FAT	GO:0045449~regulation of transcription	9	6.61765	0.999151	6769597, 6892699, 6791451, 6768985, 6970065, 6750546, 6847972, 6879020, 6979559	114	2196	13259	0.476668	1	1	100
GOTERM_BP_FAT	GO:0006350~transcription	6	4.41176	0.999539	6892699, 6791451, 6970065, 6847972, 6879020, 6979559	114	1756	13259	0.397404	1	1	100
SP_PIR_KEYWORDS	nucleus	9	6.61765	1	6892699, 6791451, 6828480, 6970065, 6911337, 6847972, 6879020, 6979559, 6953429	133	3777	17648	0.316184	1	1	100
Annotation Cluster 41	Enrichment Score: 0.4476148548450769
Category	Term	Count	%	PValue	Genes	List Total	Pop Hits	Pop Total	Fold Enrichment	Bonferroni	Benjamini	FDR
UP_SEQ_FEATURE	domain:Fibronectin type-III 2	3	2.20588	0.251434	6833736, 6917120, 6762603	129	120	15909	3.08314	1	0.985655	98.3961
UP_SEQ_FEATURE	domain:Fibronectin type-III 1	3	2.20588	0.254415	6833736, 6917120, 6762603	129	121	15909	3.05766	1	0.984586	98.4849
INTERPRO	IPR008957:Fibronectin, type III-like fold	3	2.20588	0.400041	6833736, 6917120, 6762603	129	187	17431	2.16777	1	0.999354	99.9063
INTERPRO	IPR003961:Fibronectin, type III	3	2.20588	0.410315	6833736, 6917120, 6762603	129	191	17431	2.12237	1	0.999317	99.9259
SMART	SM00060:FN3	3	2.20588	0.550474	6833736, 6917120, 6762603	87	191	8965	1.61852	1	0.999426	99.9813
Annotation Cluster 42	Enrichment Score: 0.38173131938496174
Category	Term	Count	%	PValue	Genes	List Total	Pop Hits	Pop Total	Fold Enrichment	Bonferroni	Benjamini	FDR
GOTERM_BP_FAT	GO:0007243~protein kinase cascade	6	4.41176	0.0505237	6791451, 6861341, 6786249, 6869570, 6750546, 6762603	114	235	13259	2.96954	1	0.317691	56.6155
GOTERM_BP_FAT	GO:0015031~protein transport	5	3.67647	0.811007	6861341, 6957044, 6786249, 6750546, 6779961	114	650	13259	0.894669	1	0.999505	100
GOTERM_BP_FAT	GO:0045184~establishment of protein localization	5	3.67647	0.81573	6861341, 6957044, 6786249, 6750546, 6779961	114	655	13259	0.88784	1	0.999518	100
GOTERM_BP_FAT	GO:0008104~protein localization	5	3.67647	0.889219	6861341, 6957044, 6786249, 6750546, 6779961	114	751	13259	0.774348	1	0.999946	100
Annotation Cluster 43	Enrichment Score: 0.36050739695050255
Category	Term	Count	%	PValue	Genes	List Total	Pop Hits	Pop Total	Fold Enrichment	Bonferroni	Benjamini	FDR
SP_PIR_KEYWORDS	manganese	3	2.20588	0.295537	6913270, 6886045, 6999249	133	145	17648	2.74535	1	0.791638	98.7475
GOTERM_MF_FAT	GO:0030145~manganese ion binding	3	2.20588	0.311456	6913270, 6886045, 6999249	100	148	12995	2.63412	1	0.963378	99.2319
SP_PIR_KEYWORDS	transferase	8	5.88235	0.900469	6913270, 6886045, 6933625, 6999249, 6954269, 6911337, 6799897, 6861358	133	1383	17648	0.767559	1	0.999082	100
Annotation Cluster 44	Enrichment Score: 0.3166316570219544
Category	Term	Count	%	PValue	Genes	List Total	Pop Hits	Pop Total	Fold Enrichment	Bonferroni	Benjamini	FDR
GOTERM_BP_FAT	GO:0009725~response to hormone stimulus	5	3.67647	0.0497074	6913270, 6791451, 6999249, 6911337, 6797579	114	162	13259	3.58972	1	0.314996	56.0109
GOTERM_BP_FAT	GO:0010033~response to organic substance	9	6.61765	0.0607519	6913270, 6791451, 6999249, 6880670, 6957410, 6998397, 6911337, 6750546, 6797579	114	495	13259	2.11467	1	0.354176	63.5608
GOTERM_BP_FAT	GO:0009719~response to endogenous stimulus	5	3.67647	0.0689681	6913270, 6791451, 6999249, 6911337, 6797579	114	181	13259	3.2129	1	0.388977	68.3693
SP_PIR_KEYWORDS	magnesium	6	4.41176	0.18583	6964382, 6913270, 6798271, 6999249, 6940363, 6861358	133	404	17648	1.97067	1	0.636694	92.3497
KEGG_PATHWAY	mmu04144:Endocytosis	5	3.67647	0.237299	6913270, 6999249, 6850135, 6854990, 6861358	72	199	5677	1.98109	1	0.551853	94.3858
KEGG_PATHWAY	mmu05210:Colorectal cancer	3	2.20588	0.292358	6913270, 6999249, 6799897	72	86	5677	2.75048	1	0.627697	97.4687
GOTERM_BP_FAT	GO:0006468~protein amino acid phosphorylation	8	5.88235	0.297421	6913270, 6999249, 6861341, 6911337, 6869570, 6799897, 6861358, 6762603	114	635	13259	1.46529	1	0.841837	99.6606
GOTERM_BP_FAT	GO:0016310~phosphorylation	8	5.88235	0.403484	6913270, 6999249, 6861341, 6911337, 6869570, 6799897, 6861358, 6762603	114	711	13259	1.30866	1	0.922793	99.9757
INTERPRO	IPR017441:Protein kinase, ATP binding site	5	3.67647	0.446369	6913270, 6999249, 6911337, 6780551, 6861358	129	465	17431	1.45295	1	0.999476	99.9687
GOTERM_BP_FAT	GO:0006796~phosphate metabolic process	8	5.88235	0.602745	6913270, 6999249, 6861341, 6911337, 6869570, 6799897, 6861358, 6762603	114	858	13259	1.08445	1	0.98692	100
GOTERM_BP_FAT	GO:0006793~phosphorus metabolic process	8	5.88235	0.602745	6913270, 6999249, 6861341, 6911337, 6869570, 6799897, 6861358, 6762603	114	858	13259	1.08445	1	0.98692	100
SP_PIR_KEYWORDS	kinase	6	4.41176	0.611132	6913270, 6999249, 6911337, 6799897, 6861358, 6959584	133	705	17648	1.12929	1	0.961779	99.9993
GOTERM_MF_FAT	GO:0030554~adenyl nucleotide binding	12	8.82353	0.627999	6913270, 6933625, 6855018, 6999249, 6990263, 6911337, 7015521, 6799897, 6849951, 6847972, 6861358, 6815529	100	1530	12995	1.01922	1	0.997644	99.9998
GOTERM_MF_FAT	GO:0001883~purine nucleoside binding	12	8.82353	0.639529	6913270, 6933625, 6855018, 6999249, 6990263, 6911337, 7015521, 6799897, 6849951, 6847972, 6861358, 6815529	100	1543	12995	1.01063	1	0.997753	99.9998
GOTERM_MF_FAT	GO:0001882~nucleoside binding	12	8.82353	0.648276	6913270, 6933625, 6855018, 6999249, 6990263, 6911337, 7015521, 6799897, 6849951, 6847972, 6861358, 6815529	100	1553	12995	1.00412	1	0.997085	99.9999
GOTERM_MF_FAT	GO:0005524~ATP binding	11	8.08824	0.668068	6913270, 6933625, 6855018, 6999249, 6990263, 6911337, 6799897, 6849951, 6847972, 6861358, 6815529	100	1438	12995	0.994054	1	0.996924	99.9999
GOTERM_MF_FAT	GO:0032559~adenyl ribonucleotide binding	11	8.08824	0.682784	6913270, 6933625, 6855018, 6999249, 6990263, 6911337, 6799897, 6849951, 6847972, 6861358, 6815529	100	1455	12995	0.98244	1	0.997265	100
INTERPRO	IPR000719:Protein kinase, core	4	2.94118	0.698034	6913270, 6999249, 6911337, 6861358	129	487	17431	1.10985	1	0.999998	100
UP_SEQ_FEATURE	domain:Protein kinase	4	2.94118	0.738868	6913270, 6999249, 6911337, 6861358	129	474	15909	1.04072	1	1	100
SP_PIR_KEYWORDS	atp-binding	9	6.61765	0.752856	6913270, 6933625, 6999249, 6990263, 6911337, 6799897, 6849951, 6861358, 6815529	133	1284	17648	0.930082	1	0.989047	100
GOTERM_MF_FAT	GO:0017076~purine nucleotide binding	13	9.55882	0.778777	6798271, 6999249, 6855018, 6911337, 6799897, 6847972, 6913270, 6933625, 6990263, 7015521, 6849951, 6861358, 6815529	100	1866	12995	0.905332	1	0.999238	100
UP_SEQ_FEATURE	binding site:ATP	4	2.94118	0.817213	6913270, 6999249, 6911337, 6861358	129	543	15909	0.908476	1	1	100
GOTERM_MF_FAT	GO:0032553~ribonucleotide binding	12	8.82353	0.820127	6913270, 6933625, 6798271, 6855018, 6999249, 6990263, 6911337, 6799897, 6849951, 6847972, 6861358, 6815529	100	1791	12995	0.870687	1	0.99967	100
GOTERM_MF_FAT	GO:0032555~purine ribonucleotide binding	12	8.82353	0.820127	6913270, 6933625, 6798271, 6855018, 6999249, 6990263, 6911337, 6799897, 6849951, 6847972, 6861358, 6815529	100	1791	12995	0.870687	1	0.99967	100
GOTERM_MF_FAT	GO:0004672~protein kinase activity	4	2.94118	0.822773	6913270, 6999249, 6911337, 6861358	100	578	12995	0.899308	1	0.999644	100
SP_PIR_KEYWORDS	nucleotide-binding	10	7.35294	0.869427	6913270, 6933625, 6798271, 6999249, 6990263, 6911337, 6799897, 6849951, 6861358, 6815529	133	1628	17648	0.81506	1	0.998101	100
SP_PIR_KEYWORDS	transferase	8	5.88235	0.900469	6913270, 6886045, 6933625, 6999249, 6954269, 6911337, 6799897, 6861358	133	1383	17648	0.767559	1	0.999082	100
UP_SEQ_FEATURE	active site:Proton acceptor	4	2.94118	0.904883	6913270, 6999249, 6911337, 6861358	129	660	15909	0.747428	1	1	100
GOTERM_MF_FAT	GO:0000166~nucleotide binding	13	9.55882	0.920183	6798271, 6999249, 6855018, 6911337, 6799897, 6847972, 6913270, 6933625, 6990263, 7015521, 6849951, 6861358, 6815529	100	2177	12995	0.775999	1	0.999976	100
UP_SEQ_FEATURE	nucleotide phosphate-binding region:ATP	5	3.67647	0.93757	6913270, 6999249, 6911337, 6849951, 6861358	129	904	15909	0.682111	1	1	100
Annotation Cluster 45	Enrichment Score: 0.28390104145009204
Category	Term	Count	%	PValue	Genes	List Total	Pop Hits	Pop Total	Fold Enrichment	Bonferroni	Benjamini	FDR
GOTERM_BP_FAT	GO:0048568~embryonic organ development	4	2.94118	0.328734	6913270, 6892699, 6999249, 6847972	114	237	13259	1.96299	1	0.871866	99.8372
GOTERM_BP_FAT	GO:0048562~embryonic organ morphogenesis	3	2.20588	0.393825	6913270, 6892699, 6999249	114	159	13259	2.19447	1	0.917276	99.9685
GOTERM_BP_FAT	GO:0007389~pattern specification process	3	2.20588	0.696857	6913270, 6892699, 6999249	114	282	13259	1.23731	1	0.996073	100
GOTERM_BP_FAT	GO:0048598~embryonic morphogenesis	3	2.20588	0.811154	6913270, 6892699, 6999249	114	356	13259	0.980115	1	0.999492	100
Annotation Cluster 46	Enrichment Score: 0.279967327292574
Category	Term	Count	%	PValue	Genes	List Total	Pop Hits	Pop Total	Fold Enrichment	Bonferroni	Benjamini	FDR
INTERPRO	IPR011993:Pleckstrin homology-type	4	2.94118	0.354729	6831821, 6875592, 6786249, 7012681	129	288	17431	1.87672	1	0.998961	99.7468
INTERPRO	IPR001849:Pleckstrin homology	3	2.20588	0.569643	6831821, 6875592, 6786249	129	259	17431	1.56514	1	0.999956	99.999
SMART	SM00233:PH	3	2.20588	0.715483	6831821, 6875592, 6786249	87	259	8965	1.19358	1	0.999974	99.9999
Annotation Cluster 47	Enrichment Score: 0.2745347603467635
Category	Term	Count	%	PValue	Genes	List Total	Pop Hits	Pop Total	Fold Enrichment	Bonferroni	Benjamini	FDR
SP_PIR_KEYWORDS	cell projection	3	2.20588	0.432193	6875592, 6820325, 7012681	133	196	17648	2.031	1	0.897249	99.9155
SP_PIR_KEYWORDS	cytoskeleton	6	4.41176	0.439707	6935490, 6768985, 6875592, 6764038, 6820325, 7012681	133	581	17648	1.37031	1	0.897963	99.9285
GOTERM_CC_FAT	GO:0042995~cell projection	5	3.67647	0.789868	6791063, 6875592, 6877990, 6820325, 7012681	117	569	12316	0.925	1	0.998785	100
Annotation Cluster 48	Enrichment Score: 0.26179267136633694
Category	Term	Count	%	PValue	Genes	List Total	Pop Hits	Pop Total	Fold Enrichment	Bonferroni	Benjamini	FDR
SP_PIR_KEYWORDS	ion transport	6	4.41176	0.380378	6934119, 6998397, 6966339, 6969753, 7015521, 6750546	133	541	17648	1.47163	1	0.859765	99.7482
GOTERM_MF_FAT	GO:0022838~substrate specific channel activity	4	2.94118	0.514297	6863605, 6934119, 6966339, 7015521	100	357	12995	1.45602	1	0.993369	99.9919
GOTERM_MF_FAT	GO:0022803~passive transmembrane transporter activity	4	2.94118	0.523701	6863605, 6934119, 6966339, 7015521	100	362	12995	1.43591	1	0.993371	99.9937
GOTERM_MF_FAT	GO:0015267~channel activity	4	2.94118	0.523701	6863605, 6934119, 6966339, 7015521	100	362	12995	1.43591	1	0.993371	99.9937
GOTERM_BP_FAT	GO:0006811~ion transport	7	5.14706	0.55936	6934119, 6998397, 6966339, 6969753, 7015521, 6750546, 6762603	114	704	13259	1.15646	1	0.979372	99.9998
SP_PIR_KEYWORDS	ionic channel	3	2.20588	0.65784	6934119, 6966339, 7015521	133	299	17648	1.33136	1	0.972152	99.9998
GOTERM_MF_FAT	GO:0005216~ion channel activity	3	2.20588	0.744808	6934119, 6966339, 7015521	100	346	12995	1.12673	1	0.998974	100
Annotation Cluster 49	Enrichment Score: 0.2432669763468485
Category	Term	Count	%	PValue	Genes	List Total	Pop Hits	Pop Total	Fold Enrichment	Bonferroni	Benjamini	FDR
GOTERM_MF_FAT	GO:0005085~guanyl-nucleotide exchange factor activity	3	2.20588	0.308645	6831821, 6869570, 6852235	100	147	12995	2.65204	1	0.966218	99.1899
GOTERM_BP_FAT	GO:0051056~regulation of small GTPase mediated signal transduction	3	2.20588	0.581773	6831821, 6869570, 6852235	114	228	13259	1.53036	1	0.983619	99.9999
GOTERM_MF_FAT	GO:0030695~GTPase regulator activity	3	2.20588	0.765792	6831821, 6869570, 6852235	100	361	12995	1.07992	1	0.999234	100
GOTERM_MF_FAT	GO:0060589~nucleoside-triphosphatase regulator activity	3	2.20588	0.773763	6831821, 6869570, 6852235	100	367	12995	1.06226	1	0.999258	100
Annotation Cluster 50	Enrichment Score: 0.2235576995552587
Category	Term	Count	%	PValue	Genes	List Total	Pop Hits	Pop Total	Fold Enrichment	Bonferroni	Benjamini	FDR
GOTERM_BP_FAT	GO:0019953~sexual reproduction	6	4.41176	0.223652	6913270, 6989553, 6791451, 6957185, 6815345, 6896524	114	380	13259	1.83643	1	0.749582	98.3052
GOTERM_BP_FAT	GO:0007276~gamete generation	3	2.20588	0.768837	6913270, 6815345, 6896524	114	325	13259	1.0736	1	0.998822	100
GOTERM_BP_FAT	GO:0032504~multicellular organism reproduction	3	2.20588	0.861353	6913270, 6815345, 6896524	114	402	13259	0.867963	1	0.999857	100
GOTERM_BP_FAT	GO:0048609~reproductive process in a multicellular organism	3	2.20588	0.861353	6913270, 6815345, 6896524	114	402	13259	0.867963	1	0.999857	100
Annotation Cluster 51	Enrichment Score: 0.19266052143907159
Category	Term	Count	%	PValue	Genes	List Total	Pop Hits	Pop Total	Fold Enrichment	Bonferroni	Benjamini	FDR
GOTERM_CC_FAT	GO:0015629~actin cytoskeleton	4	2.94118	0.301751	6935490, 6990263, 6820325, 6849951	117	204	12316	2.06402	1	0.901563	98.5714
SP_PIR_KEYWORDS	cytoskeleton	6	4.41176	0.439707	6935490, 6768985, 6875592, 6764038, 6820325, 7012681	133	581	17648	1.37031	1	0.897963	99.9285
SP_PIR_KEYWORDS	actin-binding	3	2.20588	0.501225	6935490, 6820325, 6849951	133	224	17648	1.77712	1	0.924644	99.9833
GOTERM_MF_FAT	GO:0008092~cytoskeletal protein binding	4	2.94118	0.610345	6935490, 6820325, 7012681, 6849951	100	411	12995	1.26472	1	0.997282	99.9995
GOTERM_MF_FAT	GO:0003779~actin binding	3	2.20588	0.644576	6935490, 6820325, 6849951	100	286	12995	1.36311	1	0.997282	99.9999
GOTERM_CC_FAT	GO:0005856~cytoskeleton	9	6.61765	0.83258	6935490, 6875132, 6875592, 6990263, 6764038, 6791641, 6820325, 7012681, 6849951	117	1111	12316	0.852731	1	0.999132	100
GOTERM_CC_FAT	GO:0044430~cytoskeletal part	6	4.41176	0.854636	6935490, 6875132, 6990263, 6791641, 6820325, 6849951	117	765	12316	0.825608	1	0.99939	100
GOTERM_CC_FAT	GO:0043232~intracellular non-membrane-bounded organelle	10	7.35294	0.995581	6935490, 6875132, 6875592, 6964380, 6990263, 6764038, 6791641, 6820325, 7012681, 6849951	117	1898	12316	0.55461	1	1	100
GOTERM_CC_FAT	GO:0043228~non-membrane-bounded organelle	10	7.35294	0.995581	6935490, 6875132, 6875592, 6964380, 6990263, 6764038, 6791641, 6820325, 7012681, 6849951	117	1898	12316	0.55461	1	1	100
Annotation Cluster 52	Enrichment Score: 0.1253901462235098
Category	Term	Count	%	PValue	Genes	List Total	Pop Hits	Pop Total	Fold Enrichment	Bonferroni	Benjamini	FDR
GOTERM_CC_FAT	GO:0005624~membrane fraction	5	3.67647	0.707516	6768985, 6791641, 6945584, 6869570, 6942192	117	506	12316	1.04017	1	0.997569	100
GOTERM_CC_FAT	GO:0005626~insoluble fraction	5	3.67647	0.733143	6768985, 6791641, 6945584, 6869570, 6942192	117	524	12316	1.00444	1	0.997155	100
GOTERM_CC_FAT	GO:0000267~cell fraction	5	3.67647	0.810782	6768985, 6791641, 6945584, 6869570, 6942192	117	588	12316	0.89511	1	0.999044	100
Annotation Cluster 53	Enrichment Score: 0.10903420624826662
Category	Term	Count	%	PValue	Genes	List Total	Pop Hits	Pop Total	Fold Enrichment	Bonferroni	Benjamini	FDR
GOTERM_MF_FAT	GO:0043167~ion binding	30	22.0588	0.597243	6798271, 6999249, 6842009, 6966339, 6900734, 6964382, 6886045, 6977797, 6964380, 6869570, 6815529, 6753247, 6989553, 6791451, 6970065, 6945584, 6820325, 6852235, 6985924, 6913270, 6962930, 6957044, 6940363, 6998397, 6877990, 6932603, 7015521, 6750546, 6815345, 6942192	100	3896	12995	1.00064	1	0.9971	99.9993
GOTERM_MF_FAT	GO:0043169~cation binding	29	21.3235	0.650485	6798271, 6999249, 6842009, 6900734, 6964382, 6886045, 6977797, 6964380, 6869570, 6815529, 6753247, 6989553, 6791451, 6970065, 6945584, 6820325, 6852235, 6985924, 6913270, 6962930, 6957044, 6940363, 6877990, 6998397, 6932603, 7015521, 6750546, 6815345, 6942192	100	3847	12995	0.979607	1	0.996405	99.9999
GOTERM_MF_FAT	GO:0046872~metal ion binding	25	18.3824	0.891924	6798271, 6999249, 6842009, 6900734, 6964382, 6886045, 6977797, 6964380, 6869570, 6815529, 6791451, 6970065, 6945584, 6820325, 6852235, 6985924, 6913270, 6962930, 6957044, 6877990, 6998397, 6940363, 6932603, 7015521, 6750546	100	3812	12995	0.852243	1	0.999938	100
GOTERM_MF_FAT	GO:0046914~transition metal ion binding	16	11.7647	0.904319	6999249, 6970065, 6945584, 6852235, 6985924, 6900734, 6913270, 6886045, 6977797, 6962930, 6957044, 6877990, 6998397, 7015521, 6750546, 6815529	100	2570	12995	0.809027	1	0.999957	100
SP_PIR_KEYWORDS	metal-binding	16	11.7647	0.909476	6798271, 6999249, 6970065, 6945584, 6852235, 6985924, 6900734, 6913270, 6886045, 6977797, 6962930, 6957044, 6877990, 6998397, 7015521, 6815529	133	2657	17648	0.799047	1	0.999231	100
Annotation Cluster 54	Enrichment Score: 0.024058563480824
Category	Term	Count	%	PValue	Genes	List Total	Pop Hits	Pop Total	Fold Enrichment	Bonferroni	Benjamini	FDR
KEGG_PATHWAY	mmu04080:Neuroactive ligand-receptor interaction	3	2.20588	0.843747	6957059, 6807007, 6905422	72	260	5677	0.909776	1	0.988892	100
SP_PIR_KEYWORDS	transducer	8	5.88235	0.922193	6957059, 6827944, 6807007, 6905422, 6838807, 6869570, 6999456, 6941173	133	1443	17648	0.735644	1	0.999387	100
SP_PIR_KEYWORDS	g-protein coupled receptor	7	5.14706	0.952993	6957059, 6827944, 6807007, 6905422, 6838807, 6999456, 6941173	133	1387	17648	0.669677	1	0.999793	100
INTERPRO	IPR000276:7TM GPCR, rhodopsin-like	7	5.14706	0.95637	6957059, 6827944, 6807007, 6905422, 6838807, 6999456, 6941173	129	1428	17431	0.662373	1	1	100
INTERPRO	IPR017452:GPCR, rhodopsin-like superfamily	7	5.14706	0.974028	6957059, 6827944, 6807007, 6905422, 6838807, 6999456, 6941173	129	1537	17431	0.615399	1	1	100
PIR_SUPERFAMILY	PIRSF800006:rhodopsin-like G protein-coupled receptors	7	5.14706	0.990751	6957059, 6827944, 6807007, 6905422, 6838807, 6999456, 6941173	86	1184	8013	0.550862	1	1	100
GOTERM_BP_FAT	GO:0007186~G-protein coupled receptor protein signaling pathway	9	6.61765	0.991525	6957059, 6827944, 6807007, 6905422, 6786249, 6838807, 6869570, 6999456, 6941173	114	1828	13259	0.572628	1	1	100
Annotation Cluster 55	Enrichment Score: 6.863913653403158E-5
Category	Term	Count	%	PValue	Genes	List Total	Pop Hits	Pop Total	Fold Enrichment	Bonferroni	Benjamini	FDR
GOTERM_CC_FAT	GO:0070013~intracellular organelle lumen	3	2.20588	0.999821	6892699, 6962930, 6879020	117	1126	12316	0.280457	1	1	100
GOTERM_CC_FAT	GO:0043233~organelle lumen	3	2.20588	0.999826	6892699, 6962930, 6879020	117	1129	12316	0.279712	1	1	100
GOTERM_CC_FAT	GO:0031974~membrane-enclosed lumen	3	2.20588	0.999879	6892699, 6962930, 6879020	117	1167	12316	0.270604	1	1	100
